# Supplementary material for: Rationally minimizing natural product libraries using mass spectrometry
Source: mSystems. 2025 Feb 24;10(3):e00844-24. doi: 10.1128/msystems.00844-24 (PMC11915828; doi:10.1128/msystems.00844-24)
Supplement: Supplemental Data Sheets — Data S1 to S4. [file msystems.00844-24-s0001.xlsx]

## Sheet: Supp. Data 1
Supplemental Data Sheet 1: Significant bioactive features for each ionization method. Counts of features significantly correlated with bioactivity, categorized by ionization method (positive or negative ion mode). On the left, the table outlines the method used for rational library generation. Rational libraries are created using Classical Molecular Networking (CMN) scaffolds, representing jobs f…
			Bioactive correlation data
			Positive Ionization quant data				Negative Ionization quant data				Totals (positive + negative ionization features)
			Features found to be significantly correlated to activity in full dataset	Retained in the 80% scaffold diversity library	Retained in the 95% scaffold diversity library	Retained in the 100% scaffold diversity library	Features found to be significantly correlated to activity in full dataset	Retained in the 80% scaffold diversity library	Retained in the 95% scaffold diversity library	Retained in the 100% scaffold diversity library	Features found to be significantly correlated to activity in full dataset	Retained in the 80% scaffold diversity library	Retained in the 95% scaffold diversity library	Retained in the 100% scaffold diversity library
Rational Library Generation CMN job	Positive	P. falciparum	6	6	6	6	4	2	4	4	10	8	10	10
		T. vaginalis	4	4	4	4	1	1	1	1	5	5	5	5
		Neuraminidase	9	9	9	9	8	7	7	8	17	16	16	17
	Negative	P. falciparum	6	5	5	5	4	4	4	4	10	9	9	9
		T. vaginalis	4	2	4	4	1	1	1	1	5	3	5	5
		Neuraminidase	9	7	9	9	8	6	7	7	17	13	16	16
	Low-Res Positive	P. falciparum	6	5	5	5	4	4	4	4	10	9	9	9
		T. vaginalis	4	3	4	4	1	1	1	1	5	4	5	5
		Neuraminidase	9	7	9	9	8	7	8	8	17	14	17	17
NOTE: For each "Rational library generation method", the total significant features in full dataset remains consistant. (Example, T. vaginalis always has 4 features achieve significance with positive ionization data). This is because the same quatification table is used for the initial identification of bioactive features. However, the amount of features retained inthe rational libraries can vary…

## Sheet: Supp. Data 2
Supplemental Data Sheet 2: Changing classical molecular networking parameters has little impact on library size and hit rates. Summary of hit rates and library sizes with different multiple molecular networking parameters. Note that other than the parameters listed in the table, all other parameters are the same as listed in Table S5.
Job ID	cosine score	topK	Maximum Connected Commonet Size	Maximum Shift (Da)	G6 Removal Parameters	Number of samples to 80% Maximum scaffold diversity	Number of samples to 95% Maximum scaffold diversity	Number of samples to 100% Maximum scaffold diversity	P. falciparum-Hit rate in the 80% scaffold diversity library	P. falciparum-Hit rate in the 95% scaffold diversity library	P. falciparum-Hit rate in the 100% scaffold diversity library	T. vaginalis-Hit rate in the 80% scaffold diversity library	T. vaginalis-Hit rate in the 95% scaffold diversity library	T. vaginalis-Hit rate in the 100% scaffold diversity library	Neuraminidase-Hit rate in the 80% scaffold diversity library	Neuraminidase-Hit rate in the 95% scaffold diversity library	Neuraminidase-Hit rate in the 100% scaffold diversity library	GNPS Job Link:
A	0.7	10	100	500	None	50	117	212	12	13.68	11.79	12	9.4	8.49	8	4.27	4.25	https://gnps.ucsd.edu/ProteoSAFe/status.jsp?task=b7926f16a5d44444b7fbeb406cf30de6
B	0.6	10	100	500	None	51	121	220	15.69	14.88	13.64	15.69	11.57	10	13.73	8.26	6.36	https://gnps.ucsd.edu/ProteoSAFe/status.jsp?task=5acd794dbd0b4162af207dcd7f9845a1
D	0.8	10	100	500	None	48	111	199	10.42	11.71	12.06	10.42	9.01	11.56	6.25	5.41	4.52	https://gnps.ucsd.edu/ProteoSAFe/status.jsp?task=cadd16286166433582740f6160a33e69
E	0.7	7	70	500	None	50	116	216	22	19.83	15.74	18	17.24	12.5	8	6.03	5.09	https://gnps.ucsd.edu/ProteoSAFe/status.jsp?task=37a75c380d7c464ba278433c6434f7c1
F	0.7	5	50	500	None	48	115	220	8.33	13.04	11.82	20.83	13.91	10.91	8.33	6.09	4.55	https://gnps.ucsd.edu/ProteoSAFe/status.jsp?task=5a6a785690d24d528a5c3134a6864cff
G	0.7	10	100	100	None	52	117	220	15.38	14.53	12.73	11.54	11.97	9.55	3.85	5.13	4.09	https://gnps.ucsd.edu/ProteoSAFe/status.jsp?task=945faebcd2a54359b7caf7731b4a8973
H	0.5	10	100	500	None	51	119	224	13.73	15.13	12.95	15.69	9.24	8.48	9.8	6.72	5.56	https://gnps.ucsd.edu/ProteoSAFe/status.jsp?task=7332d8026e014223a092b016ef46fd60
I	0.6	15	150	500	None	51	120	223	19.61	15	11.21	13.73	12.5	12.11	9.8	6.67	5.83	https://gnps.ucsd.edu/ProteoSAFe/status.jsp?task=7701d1352ffd4a91acd9ea2e04e392d9
J	0.7	10	100	500	YES-blanks	53	117	208	13.21	11.97	10.1	16.98	12.82	10.58	7.55	5.98	5.77	https://gnps.ucsd.edu/ProteoSAFe/status.jsp?task=10ecbe43a1154bf5840cf8d75b9d4ba5
JJ	0.7	10	100	500	YES-blanks and cheerio media	53	113	202	22.64	15.93	12.38	16.98	13.27	11.39	7.55	6.19	5.45	https://gnps.ucsd.edu/ProteoSAFe/status.jsp?task=4a3ea4fd678a453c81fdf9bda6ebd8b4
K	0.5	7	70	500	YES-blanks	51	118	220	13.73	11.86	12.27	13.73	14.41	9.55	11.76	6.78	5.54	https://gnps.ucsd.edu/ProteoSAFe/status.jsp?task=a1149882978e41b983397aa27143561f
KK	0.5	7	70	500	YES-blanks and cheerio media	53	117	211	24.53	17.09	13.74	15.09	10.26	8.06	7.55	4.27	3.79	https://gnps.ucsd.edu/ProteoSAFe/status.jsp?task=80087248d0a34db7b015aa8f05232557
L	0.5	10	100	500	YES-blanks	52	118	213	17.31	16.1	14.08	15.38	11.02	10.33	9.62	5.93	5.16	https://gnps.ucsd.edu/ProteoSAFe/status.jsp?task=bca4372ef8f746f9811d1bc1a3e18721
LL	0.5	10	100	500	YES-blanks and cheerio media	54	117	209	20.37	17.09	13.88	14.81	11.97	11.96	7.41	5.13	4.31	https://gnps.ucsd.edu/ProteoSAFe/status.jsp?task=0e209527f9ad4de087a6c26b5da20261
M	0.4	10	100	500	YES-blanks	51	117	216	19.61	16.24	12.96	13.73	15.38	9.26	13.73	8.55	6.48	https://gnps.ucsd.edu/ProteoSAFe/status.jsp?task=e23f7e8a038c45f898eddc054039ba2f
MM	0.4	10	100	500	YES-blanks and cheerio media	52	116	209	17.31	17.24	11.96	17.31	15.52	12.44	9.72	5.17	5.26	https://gnps.ucsd.edu/ProteoSAFe/status.jsp?task=d6f1894baca3425f80e8c818e05fffbe
N	0.4	7	70	500	YES-blanks	51	118	216	17.65	15.25	13.89	15.69	15.25	11.11	7.84	5.93	4.63	https://gnps.ucsd.edu/ProteoSAFe/status.jsp?task=4c735d9184ed4c5ba2c800aed98c2989
NN	0.4	7	70	500	YES-blanks and cheerio media	53	117	213	16.98	12.82	12.68	15.09	11.11	6.57	9.43	5.98	5.63	https://gnps.ucsd.edu/ProteoSAFe/status.jsp?task=d1b9f7e66d7e48f1b1c38416b19f73ac
O	0.6	7	70	500	YES-blanks and cheerio media	52	115	212	13.46	17.39	15.09	9.62	10.42	8.49	7.69	4.35	2.83	https://gnps.ucsd.edu/ProteoSAFe/status.jsp?task=28f0ad67d13c48b691b599e6c8f434a9
**Set E data used for analysis in the main text
**all other parameters not listed are the same as reported in Supplemental Table 5

## Sheet: Supp. Data 3
Supplemental Data Sheet 3: Genera origins of full and rational libraries: Summary of each genera count/percentages in the full libraries, and the count/percentages in the rational libraries. A Chi-squared significance test p-value is also listed to readily identify genera significantly over or underrepresented in the rational libraries
Genus	Count in Full Library (1439 Total)	Count in 80% scaffold diversity library (50 Total)	Count in 95% scaffold diversity library (116 total)	Count in 100% scaffold diversity library (216 total)	Percent abundance in the Full library	Percent abundance in the 80% scaffold diversity library	Percent abundance in the 95% scaffold diversity library	Percent abundance in the 100% scaffold diversity library	Chi-squared significance p-value (80% library)	Chi-squared significance p-value (95% library)	Chi-squared significance p-value (100% library)
Gibberella	1	1	1	1	0.000694927	0.02	0.00862069	0.00462963	2.21772e-07	0.00119823	0.0282051
llyonectria	1	1	1	1	0.000694927	0.02	0.00862069	0.00462963	2.21772e-07	0.00119823	0.0282051
Microdiplodia	1	0	0	1	0.000694927	0	0	0.00462963	0.852077	0.776395	0.0282051
Mucoromycotina	1	0	1	1	0.000694927	0	0.00862069	0.00462963	0.852077	0.00119823	0.0282051
Stagonospora	1	0	1	1	0.000694927	0	0.00862069	0.00462963	0.852077	0.00119823	0.0282051
Thelonectria	1	1	1	1	0.000694927	0.02	0.00862069	0.00462963	2.21772e-07	0.00119823	0.0282051
Truncatella	1	0	1	1	0.000694927	0	0.00862069	0.00462963	0.852077	0.00119823	0.0282051
Penicillium	302	19	35	58	0.209868	0.38	0.301724	0.268519	0.00313423	0.0151202	0.0342784
Mucor	26	0	0	0	0.0180681	0	0	0	0.337468	0.144021	0.0461936
Uncultured	55	0	2	3	0.038221	0	0.0172414	0.0138889	0.158656	0.238588	0.0621579
Unknown	179	3	9	19	0.124392	0.06	0.0775862	0.087963	0.167698	0.12664	0.104746
Pseudogymnoascus	5	1	1	2	0.00347464	0.02	0.00862069	0.00925926	0.0470546	0.346244	0.148518
Myrothecium	9	0	2	3	0.00625434	0	0.0172414	0.0138889	0.574819	0.133355	0.154663
Trichoderma	82	5	13	17	0.056984	0.1	0.112069	0.0787037	0.189474	0.0104875	0.168502
Staphylotrichum	11	0	0	0	0.0076442	0	0	0	0.534858	0.344515	0.197082
Cylindrocarpon	2	1	1	1	0.00138985	0.02	0.00862069	0.00462963	0.00041203	0.0365795	0.20122
Neosartorya	2	1	1	1	0.00138985	0.02	0.00862069	0.00462963	0.00041203	0.0365795	0.20122
Paraconiothyrium	2	0	0	1	0.00138985	0	0	0.00462963	0.791936	0.687827	0.20122
Rhizopus	2	0	1	1	0.00138985	0	0.00862069	0.00462963	0.791936	0.0365795	0.20122
Aspergillus	84	4	9	17	0.0583739	0.08	0.0775862	0.0787037	0.514239	0.377456	0.202515
Cladosporium	49	2	3	4	0.0340514	0.04	0.0258621	0.0185185	0.816594	0.626731	0.208125
Humicola	19	0	1	1	0.0132036	0	0.00862069	0.00462963	0.413396	0.665432	0.269615
Mortierella	11	1	2	3	0.0076442	0.02	0.0172414	0.0138889	0.315799	0.235311	0.291997
Pleosporales	18	0	0	1	0.0125087	0	0	0.00462963	0.426127	0.225442	0.297455
Ascomycota	7	0	0	0	0.00486449	0	0	0	0.621037	0.451438	0.30416
Trichocladium	7	0	0	0	0.00486449	0	0	0	0.621037	0.451438	0.30416
Mucoraceae	5	0	0	0	0.00347464	0	0	0	0.676285	0.524793	0.385485
Pestalotiopsis	5	0	0	0	0.00347464	0	0	0	0.676285	0.524793	0.385485
Ilyonectria	3	0	1	1	0.00208478	0	0.00862069	0.00462963	0.746545	0.122751	0.412218
Lecanicillium	3	0	0	1	0.00208478	0	0	0.00462963	0.746545	0.622521	0.412218
Preussia	3	0	1	1	0.00208478	0	0.00862069	0.00462963	0.746545	0.122751	0.412218
Striaticonidium	3	0	1	1	0.00208478	0	0.00862069	0.00462963	0.746545	0.122751	0.412218
Tolypocladium	3	0	1	1	0.00208478	0	0.00862069	0.00462963	0.746545	0.122751	0.412218
Alternaria	18	0	1	4	0.0125087	0	0.00862069	0.0185185	0.426127	0.706341	0.426774
Phoma	23	0	0	2	0.0159833	0	0	0.00925926	0.367486	0.16986	0.430699
Acremonium	4	0	0	0	0.00277971	0	0	0	0.708905	0.569604	0.437781
Monographella	4	0	0	0	0.00277971	0	0	0	0.708905	0.569604	0.437781
Neonectria	4	0	0	0	0.00277971	0	0	0	0.708905	0.569604	0.437781
Umbelopsis	4	0	0	0	0.00277971	0	0	0	0.708905	0.569604	0.437781
Volutella	4	0	0	0	0.00277971	0	0	0	0.708905	0.569604	0.437781
Curvularia	31	0	1	3	0.0215427	0	0.00862069	0.0138889	0.294079	0.337759	0.438462
Talaromyces	13	1	2	3	0.00903405	0.02	0.0172414	0.0138889	0.412489	0.350178	0.450787
Clonostachys	38	2	2	4	0.0264072	0.04	0.0172414	0.0185185	0.548882	0.538109	0.469634
Dothideomycetes	3	0	0	0	0.00208478	0	0	0	0.746545	0.622521	0.50174
Ophiocordyceps	3	0	0	0	0.00208478	0	0	0	0.746545	0.622521	0.50174
Purpureocillium	14	1	3	3	0.00972898	0.02	0.0258621	0.0138889	0.459345	0.0766846	0.533367
Epicoccum	12	0	0	1	0.00833912	0	0	0.00462963	0.516706	0.323319	0.54883
Aaosphaeria	2	0	0	0	0.00138985	0	0	0	0.791936	0.687827	0.58349
Absidia	2	0	0	0	0.00138985	0	0	0	0.791936	0.687827	0.58349
Backusella	2	0	0	0	0.00138985	0	0	0	0.791936	0.687827	0.58349
Cochliobolus	2	0	0	0	0.00138985	0	0	0	0.791936	0.687827	0.58349
Coniochaeta	2	0	0	0	0.00138985	0	0	0	0.791936	0.687827	0.58349
Dokmaia	2	0	0	0	0.00138985	0	0	0	0.791936	0.687827	0.58349
Exophiala	2	0	0	0	0.00138985	0	0	0	0.791936	0.687827	0.58349
Gongronella	2	0	0	0	0.00138985	0	0	0	0.791936	0.687827	0.58349
Hypocrea	2	0	0	0	0.00138985	0	0	0	0.791936	0.687827	0.58349
Lecythophora	2	0	0	0	0.00138985	0	0	0	0.791936	0.687827	0.58349
Mariannaea	2	0	0	0	0.00138985	0	0	0	0.791936	0.687827	0.58349
Mucoromycote	2	0	0	0	0.00138985	0	0	0	0.791936	0.687827	0.58349
Myceliophthora	2	0	0	0	0.00138985	0	0	0	0.791936	0.687827	0.58349
Oidiodendron	2	0	0	0	0.00138985	0	0	0	0.791936	0.687827	0.58349
Peyronellaea	2	0	0	0	0.00138985	0	0	0	0.791936	0.687827	0.58349
Phaeosphaeriopsis	2	0	0	0	0.00138985	0	0	0	0.791936	0.687827	0.58349
Phialemonium	2	0	0	0	0.00138985	0	0	0	0.791936	0.687827	0.58349
Pleosporaceae	2	0	0	0	0.00138985	0	0	0	0.791936	0.687827	0.58349
Pyrenochaetopsis	2	0	0	0	0.00138985	0	0	0	0.791936	0.687827	0.58349
Sordariomycetes	2	0	0	0	0.00138985	0	0	0	0.791936	0.687827	0.58349
Sporormia	2	0	0	0	0.00138985	0	0	0	0.791936	0.687827	0.58349
Stagonosporopsis	2	0	0	0	0.00138985	0	0	0	0.791936	0.687827	0.58349
Trichosporiella	2	0	0	0	0.00138985	0	0	0	0.791936	0.687827	0.58349
Trichosporon	2	0	0	0	0.00138985	0	0	0	0.791936	0.687827	0.58349
Ulocladium	2	0	0	0	0.00138985	0	0	0	0.791936	0.687827	0.58349
Valsa	2	0	0	0	0.00138985	0	0	0	0.791936	0.687827	0.58349
Beauveria	4	1	1	1	0.00277971	0.02	0.00862069	0.00462963	0.0207359	0.232139	0.605576
Hypocreales	4	1	1	1	0.00277971	0.02	0.00862069	0.00462963	0.0207359	0.232139	0.605576
Penicillifer	4	0	1	1	0.00277971	0	0.00862069	0.00462963	0.708905	0.232139	0.605576
Geomyces	16	0	1	3	0.0111188	0	0.00862069	0.0138889	0.453378	0.797493	0.697829
Aff.	1	0	0	0	0.000694927	0	0	0	0.852077	0.776395	0.698336
Albifimbria	1	0	0	0	0.000694927	0	0	0	0.852077	0.776395	0.698336
Amanita	1	0	0	0	0.000694927	0	0	0	0.852077	0.776395	0.698336
Apiotrichum	1	0	0	0	0.000694927	0	0	0	0.852077	0.776395	0.698336
Aureobasidium	1	0	0	0	0.000694927	0	0	0	0.852077	0.776395	0.698336
Bartalinia	1	0	0	0	0.000694927	0	0	0	0.852077	0.776395	0.698336
Beltrania	1	0	0	0	0.000694927	0	0	0	0.852077	0.776395	0.698336
Boeremia	1	0	0	0	0.000694927	0	0	0	0.852077	0.776395	0.698336
Botryosphaeria	1	0	0	0	0.000694927	0	0	0	0.852077	0.776395	0.698336
Calonectria	1	0	0	0	0.000694927	0	0	0	0.852077	0.776395	0.698336
Chaetomella	1	0	0	0	0.000694927	0	0	0	0.852077	0.776395	0.698336
Cladorrhinum	1	0	0	0	0.000694927	0	0	0	0.852077	0.776395	0.698336
Clavicipitaceae	1	0	0	0	0.000694927	0	0	0	0.852077	0.776395	0.698336
Colletotrichum	1	0	0	0	0.000694927	0	0	0	0.852077	0.776395	0.698336
Coniothyrium	1	0	0	0	0.000694927	0	0	0	0.852077	0.776395	0.698336
Cordyceps	1	0	0	0	0.000694927	0	0	0	0.852077	0.776395	0.698336
Cystobasidium	1	0	0	0	0.000694927	0	0	0	0.852077	0.776395	0.698336
Diaporthe	1	0	0	0	0.000694927	0	0	0	0.852077	0.776395	0.698336
Didymella	1	0	0	0	0.000694927	0	0	0	0.852077	0.776395	0.698336
Dothideales	1	0	0	0	0.000694927	0	0	0	0.852077	0.776395	0.698336
Dothiora	1	0	0	0	0.000694927	0	0	0	0.852077	0.776395	0.698336
Emericella	1	0	0	0	0.000694927	0	0	0	0.852077	0.776395	0.698336
Eurotiales	1	0	0	0	0.000694927	0	0	0	0.852077	0.776395	0.698336
Fusarium	1	0	0	0	0.000694927	0	0	0	0.852077	0.776395	0.698336
Hormonema	1	0	0	0	0.000694927	0	0	0	0.852077	0.776395	0.698336
Hypoxylon	1	0	0	0	0.000694927	0	0	0	0.852077	0.776395	0.698336
Kernia	1	0	0	0	0.000694927	0	0	0	0.852077	0.776395	0.698336
Leptosphaerulina	1	0	0	0	0.000694927	0	0	0	0.852077	0.776395	0.698336
Leptosphaerulina	1	0	0	0	0.000694927	0	0	0	0.852077	0.776395	0.698336
Macrophomina	1	0	0	0	0.000694927	0	0	0	0.852077	0.776395	0.698336
Massarina	1	0	0	0	0.000694927	0	0	0	0.852077	0.776395	0.698336
Metapochonia	1	0	0	0	0.000694927	0	0	0	0.852077	0.776395	0.698336
Mortierellaceae	1	0	0	0	0.000694927	0	0	0	0.852077	0.776395	0.698336
Mycocentrospora	1	0	0	0	0.000694927	0	0	0	0.852077	0.776395	0.698336
Nectria	1	0	0	0	0.000694927	0	0	0	0.852077	0.776395	0.698336
Neoascochyta	1	0	0	0	0.000694927	0	0	0	0.852077	0.776395	0.698336
Nigrospora	1	0	0	0	0.000694927	0	0	0	0.852077	0.776395	0.698336
Onygenales	1	0	0	0	0.000694927	0	0	0	0.852077	0.776395	0.698336
Paraphaeosphaeria	1	0	0	0	0.000694927	0	0	0	0.852077	0.776395	0.698336
Paraphoma	1	0	0	0	0.000694927	0	0	0	0.852077	0.776395	0.698336
Pezizaceae	1	0	0	0	0.000694927	0	0	0	0.852077	0.776395	0.698336
Pezizomycotina	1	0	0	0	0.000694927	0	0	0	0.852077	0.776395	0.698336
Podospora	1	0	0	0	0.000694927	0	0	0	0.852077	0.776395	0.698336
Pseudeurotium	1	0	0	0	0.000694927	0	0	0	0.852077	0.776395	0.698336
Pseudozyma	1	0	0	0	0.000694927	0	0	0	0.852077	0.776395	0.698336
Pyrenchaetopsis	1	0	0	0	0.000694927	0	0	0	0.852077	0.776395	0.698336
Quambalaria	1	0	0	0	0.000694927	0	0	0	0.852077	0.776395	0.698336
Sarocladium	1	0	0	0	0.000694927	0	0	0	0.852077	0.776395	0.698336
Sclerotinia	1	0	0	0	0.000694927	0	0	0	0.852077	0.776395	0.698336
Setophaeosphaeria	1	0	0	0	0.000694927	0	0	0	0.852077	0.776395	0.698336
Stachybotrys	1	0	0	0	0.000694927	0	0	0	0.852077	0.776395	0.698336
Tausonia	1	0	0	0	0.000694927	0	0	0	0.852077	0.776395	0.698336
Trametes	1	0	0	0	0.000694927	0	0	0	0.852077	0.776395	0.698336
Wardomyces	1	0	0	0	0.000694927	0	0	0	0.852077	0.776395	0.698336
Westerdykella	1	0	0	0	0.000694927	0	0	0	0.852077	0.776395	0.698336
Paecilomyces	5	1	1	1	0.00347464	0.02	0.00862069	0.00462963	0.0470546	0.346244	0.772983
Fusarium	147	5	13	21	0.102154	0.1	0.112069	0.0972222	0.959884	0.72439	0.810838
Metarhizium	8	0	1	1	0.00555942	0	0.00862069	0.00462963	0.597013	0.657453	0.854183
Plectosphaerella	8	0	1	1	0.00555942	0	0.00862069	0.00462963	0.597013	0.657453	0.854183
Chaetomium	51	2	4	8	0.0354413	0.04	0.0344828	0.037037	0.861594	0.955473	0.899063
Pochonia	6	1	1	1	0.00416956	0.02	0.00862069	0.00462963	0.0823588	0.456889	0.916429

## Sheet: Supp. Data 4
Supplemental Data Sheet 4: Fungal metadata. Summary of each fungal extract, the zip code the sample was collected, the soil extract origin, and the genus.
filename	LCMS Extract	Zip Code	Genus	Soil Sample
p247_green_D8_pos_1096	p247D8	1013	Talaromyces	16792
p247_green_D9_pos_1056	p247D9	1013	Penicillium	16792
p248_red_C2_pos_1266	p248C2	1013	Aspergillus	16792
p250_green_E4_pos_1593	p250E4	1013	Uncultured	16792
p250_green_E5_pos_1653	p250E5	1013	Penicillium	16792
p248_red_C1_pos_1336	p248C1	1754	Chaetomium	12086
p255_blue_C2_pos_2848	p255C2	1754	Penicillium	12086
p255_blue_C3_pos_2934	p255C3	1754	Trichoderma	12086
p255_blue_C4_pos_2882	p255C4	1754	Mucor	12086
p255_blue_C5_pos_2868	p255C5	1754	Unknown	12086
p247_green_D11_pos_991	p247D11	1760	Mucor	14591
p258_blue_E10_pos_3413	p258E10	1760	Penicillium	14591
p258_blue_E11_pos_3528	p258E11	1760	Penicillium	14591
p258_blue_E12_pos_3467	p258E12	1760	Penicillium	14591
p258_blue_F2_pos_3447	p258F2	1760	Mucoromycote
p258_blue_F4_pos_3516	p258F4	1760	Fusarium	14591
p258_blue_F5_pos_3471	p258F5	1760	Unknown	14591
p254_red_B11_pos_2650	p254B11	1844	Pleosporales	101487
p254_red_B12_pos_2706	p254B12	1844	Penicillium	101487
p254_red_C1_pos_2692	p254C1	1844	Penicillium	101487
p254_red_C2_pos_2622	p254C2	1844	Penicillium	101487
p254_red_C3_pos_2708	p254C3	1844	Penicillium	101487
p254_red_C4_pos_2656	p254C4	1844	Unknown	101487
p254_red_C5_pos_2642	p254C5	1844	Penicillium	101487
p254_red_C6_pos_2620	p254C6	1844	Trichoderma	101487
p246_blue_D12_pos_818	p246D12	1915	Penicillium	10426
p247_green_D10_pos_1005	p247D10	2143	Fusarium	18000
p250_green_E6_pos_1623	p250E6	2143	Unknown	18000
p256_green_C6_pos_3072	p256C6	2143	Trichoderma	18000
p256_green_C7_pos_3011	p256C7	2143	Cladosporium	18000
p256_green_C8_pos_3043	p256C8	2143	Fusarium	18000
p258_blue_D11_pos_3477	p258D11	2474	Chaetomium	105874
p258_blue_D12_pos_3530	p258D12	2474	Penicillium	105874
p258_blue_E1_pos_3443	p258E1	2474	Penicillium	105874
p258_blue_E2_pos_3459	p258E2	2474	Penicillium	105874
p258_blue_E3_pos_3556	p258E3	2474	Penicillium	105874
p258_blue_E4_pos_3401	p258E4	2474	Penicillium	105874
p258_blue_E5_pos_3461	p258E5	2474	Unknown	105874
p258_blue_E6_pos_3431	p258E6	2474	Fusarium	105874
p258_blue_E7_pos_3532	p258E7	2474	Penicillium	105874
p258_blue_E8_pos_3548	p258E8	2474	Penicillium	105874
p258_blue_E9_pos_3552	p258E9	2474	Penicillium	105874
p245_red_B2_pos_497	p245B2	2703	Curvularia	103797
p255_blue_G11_pos_2856	p255G11	2889	Cladosporium	18893
p255_blue_D9_pos_2864	p255D9	3222	Unknown	17903
p247_green_D12_pos_1044	p247D12	4781	Myrothecium	14306
p247_green_E1_pos_957	p247E1	4781	Boeremia	14306
p247_green_E2_pos_973	p247E2	4781	Plectosphaerella	14306
p250_green_E9_pos_1744	p250E9	4781	Unknown	14306
p252_blue_C10_pos_2117	p252C10	4781	Trichoderma	14306
p256_green_C9_pos_2975	p256C9	4781	Plectosphaerella	14306
p248_red_G10_pos_1340	p248G10	5046	Geomyces	12526
p248_red_G11_pos_1274	p248G11	5046	Chaetomium	12526
p252_blue_G11_pos_2178	p252G11	5046	Penicillium	12526
p249_blue_F7_pos_1383	p249F7	5478	Curvularia	16595
p258_blue_C10_pos_3473	p258C10	6250	Chaetomium	105687
p258_blue_C6_pos_3524	p258C6	6250	Fusarium	105687
p258_blue_C7_pos_3463	p258C7	6250	Fusarium	105687
p258_blue_C9_pos_3427	p258C9	6250	Penicillium	105687
p243_blue_A2_pos_208	p243A2	6902	Phoma	105463
p243_blue_A3_pos_107	p243A3	6902	Mucor	105463
p243_blue_A4_pos_111	p243A4	6902	Pleosporales	105463
p248_red_D1_pos_1358	p248D1	7086	Ophiocordyceps	13226
p243_blue_G1_pos_79	p243G1	7331	Fusarium	16463
p248_red_A12_pos_1225	p248A12	7630	Unknown	105856
p251_red_H1_pos_1875	p251H1	7630	Penicillium	105856
p253_green_B12_pos_2480	p253B12	8054	Penicillium	106057
p253_green_C1_pos_2466	p253C1	8054	Penicillium	106057
p253_green_C2_pos_2396	p253C2	8054	Fusarium	106057
p247_green_E10_pos_927	p247E10	8550	Trichoderma	16518
p249_blue_D3_pos_1377	p249D3	8550	Monographella	16518
p244_green_A8_pos_394	p244A8	8833	Clonostachys	104787
p254_red_E3_pos_2652	p254E3	8833	Trichoderma	104783
p244_green_C11_pos_452	p244C11	11237	Unknown	104846
p244_green_C12_pos_257	p244C12	11237	Fusarium	104846
p245_red_B8_pos_501	p245B8	11237	Unknown	104846
p246_blue_B8_pos_727	p246B8	11237	Fusarium	104846
p255_blue_E3_pos_2878	p255E3	11375	Sordariomycetes	17344
p255_blue_E4_pos_2723	p255E4	11375	Unknown	17344
p255_blue_E5_pos_2783	p255E5	11375	Pleosporales	17344
p252_blue_E10_pos_2057	p252E10	11577	Penicillium	16745
p243_blue_E8_pos_158	p243E8	11741	Aaosphaeria	11887
p243_blue_E9_pos_162	p243E9	11741	Trichosporon	11887
p249_blue_E1_pos_1409	p249E1	11741	Aspergillus	11887
p249_blue_E2_pos_1425	p249E2	11741	Uncultured	11887
p249_blue_E3_pos_1522	p249E3	11741	Pseudogymnoascus	11887
p247_green_E11_pos_1042	p247E11	11772	Penicillium	14236
p249_blue_D11_pos_1443	p249D11	11772	Penicillium	14236
p252_blue_E2_pos_2103	p252E2	11772	Aspergillus	14236
p252_blue_E3_pos_2200	p252E3	11772	Fusarium	14236
p256_green_F5_pos_3019	p256F5	11772	Penicillium	14236
p247_green_F1_pos_1080	p247F1	11776	Unknown	13231
p248_red_D9_pos_1282	p248D9	11776	Uncultured	13231
p249_blue_D10_pos_1457	p249D10	11776	Unknown	13231
p249_blue_D9_pos_1508	p249D9	11776	Curvularia	13231
p252_blue_E12_pos_2111	p252E12	11776	Dothideomycetes	13231
p252_blue_F1_pos_2210	p252F1	11776	Chaetomium	13231
p255_blue_E6_pos_2753	p255E6	12192	Clonostachys	18432
p250_green_H7_pos_1617	p250H7	12309	Penicillium	19184
p245_red_B9_pos_537	p245B9	12477	Preussia	106068
p246_blue_E11_pos_816	p246E11	12477	Metarhizium	106068
p246_blue_E12_pos_755	p246E12	12477	Paraphaeosphaeria	106068
p253_green_C3_pos_2482	p253C3	12477	Penicillium	106068
p252_blue_E8_pos_2192	p252E8	13324	Unknown	18254
p252_blue_E9_pos_2196	p252E9	13324	Uncultured	18254
p254_red_D11_pos_2573	p254D11	13421	Penicillium	105608
p254_red_D12_pos_2626	p254D12	13421	Unknown	105608
p254_red_E1_pos_2539	p254E1	13421	Penicillium	105608
p254_red_E2_pos_2555	p254E2	13421	Penicillium	105608
p253_green_C4_pos_2430	p253C4	13605	Trichoderma	105333
p253_green_C5_pos_2416	p253C5	13605	Fusarium	105333
p253_green_C6_pos_2394	p253C6	13605	Mucor	105333
p253_green_C7_pos_2333	p253C7	13605	Mucor	105333
p253_green_C8_pos_2365	p253C8	13605	Cladosporium	105333
p253_green_C9_pos_2297	p253C9	13605	Penicillium	105333
p253_green_C10_pos_2343	p253C10	13676	Clonostachys	105503
p245_red_B10_pos_545	p245B10	14206	Unknown	19996
p246_blue_E3_pos_844	p246E3	14206	Alternaria	19996
p246_blue_E4_pos_689	p246E4	14206	Fusarium	19996
p249_blue_D12_pos_1496	p249D12	14228	Penicillium	13275
p250_green_H6_pos_1679	p250H6	14228	Chaetomium	13275
p247_green_E12_pos_981	p247E12	14801	Sarocladium	18050
p250_green_H5_pos_1599	p250H5	14801	Unknown	18050
p252_blue_E5_pos_2105	p252E5	14801	Phaeosphaeriopsis	18050
p252_blue_E6_pos_2075	p252E6	14801	Mucor	18050
p252_blue_E7_pos_2176	p252E7	14801	Cladosporium	18050
p248_red_F1_pos_1306	p248F1	15042	Chaetomium	15081
p252_blue_G2_pos_2143	p252G2	15042	Trichoderma	15081
p255_blue_F6_pos_2910	p255F6	15042	Penicillium	15081
p256_green_G1_pos_3017	p256G1	15042	Uncultured	15081
p256_green_G2_pos_3047	p256G2	15042	Fusarium	15081
p256_green_G3_pos_3128	p256G3	15042	Aspergillus	15081
p248_red_F6_pos_1328	p248F6	15068	Unknown	12535
p249_blue_F5_pos_1437	p249F5	15068	Pochonia	12535
p255_blue_F7_pos_2739	p255F7	15068	Fusarium	12535
p256_green_G5_pos_2951	p256G5	15068	Penicillium	12535
p245_red_D5_pos_634	p245D5	15120	Hypocreales	104152
p245_red_D6_pos_543	p245D6	15120	Fusarium	104152
p245_red_D7_pos_602	p245D7	15120	Chaetomium	104152
p245_red_D8_pos_644	p245D8	15120	Penicillium	104152
p245_red_D9_pos_604	p245D9	15201	Penicillium	106182
p246_blue_G6_pos_741	p246G6	15201	Trichoderma	106182
p249_blue_B6_pos_1415	p249B6	15201	Curvularia	106128
p243_blue_G4_pos_124	p243G4	15206	Uncultured	11855
p243_blue_G5_pos_13	p243G5	15206	Clonostachys	11855
p243_blue_G6_pos_63	p243G6	15206	Curvularia	11855
p247_green_G5_pos_917	p247G5	15206	Aspergillus	11855
p255_blue_F10_pos_2890	p255F10	15241	Stagonosporopsis	15831
p255_blue_F11_pos_2896	p255F11	15241	Purpureocillium	18120
p255_blue_F12_pos_2827	p255F12	15241	Fusarium	15831
p255_blue_F8_pos_2741	p255F8	15241	Penicillium	15831
p255_blue_F9_pos_2936	p255F9	15241	Uncultured	15831
p256_green_G6_pos_3001	p256G6	15241	Trichoderma	15831
p252_blue_G1_pos_2113	p252G1	15301	Fusarium	18988
p255_blue_G6_pos_2775	p255G6	15620	Clonostachys	106048
p254_red_G5_pos_2499	p254G5	16686	Talaromyces	105655
p244_green_D7_pos_376	p244D7	17319	Penicillium	104477
p248_red_F3_pos_1330	p248F3	17362	Penicillium	17977
p248_red_F4_pos_1256	p248F4	17362	Unknown	17977
p249_blue_F2_pos_1413	p249F2	17362	Trichoderma	17977
p249_blue_F3_pos_1556	p249F3	17402	Neoascochyta	12993
p256_green_G4_pos_3062	p256G4	17402	Fusarium	12993
p255_blue_C1_pos_2918	p255C1	17701	Penicillium	105561
p255_blue_C7_pos_2785	p255C7	17701	Cladosporium	105561
p247_green_A8_pos_1072	p247A8	17901	Striaticonidium	11634
p253_green_B8_pos_2309	p253B8	17901	Beauveria	11634
p253_green_D11_pos_2347	p253D11	17901	Staphylotrichum	11634
p253_green_D9_pos_2412	p253D9	17901	Unknown	11634
p253_green_H8_pos_2408	p253H8	17901	Penicillium	11634
p254_red_A1_pos_2704	p254A1	17901	Unknown	11634
p254_red_G10_pos_2696	p254G10	17901	Fusarium	11634
p254_red_G11_pos_2630	p254G11	17901	Chaetomium	11634
p254_red_G12_pos_2541	p254G12	17901	Cladosporium	11634
p254_red_G6_pos_2549	p254G6	17901	Penicillium	11634
p254_red_G7_pos_2551	p254G7	17901	Fusarium	11634
p254_red_G8_pos_2511	p254G8	17901	Unknown	11634
p254_red_G9_pos_2698	p254G9	17901	Unknown	11634
p258_blue_C8_pos_3495	p258C8	17901	Fusarium	11634
p248_red_F2_pos_1187	p248F2	18052	Unknown	17333
p244_green_D10_pos_327	p244D10	18424	Trichoderma	104249
p244_green_D11_pos_313	p244D11	18424	Aspergillus	104249
p244_green_D12_pos_366	p244D12	18424	Fusarium	104249
p244_green_D8_pos_418	p244D8	18424	Clonostachys	104249
p244_green_D9_pos_378	p244D9	18424	Fusarium	104249
p247_green_G8_pos_929	p247G8	18424	Talaromyces	104249
p248_red_F5_pos_1211	p248F5	18940	Pestalotiopsis	18747
p249_blue_H1_pos_1423	p249H1	20176	Unknown	18745
p249_blue_H2_pos_1484	p249H2	20176	Penicillium	18745
p250_green_E7_pos_1724	p250E7	20850	Peyronellaea	11811
p250_green_E8_pos_1740	p250E8	20874	Unknown	17590
p254_red_D10_pos_2587	p254D10	21087	Penicillium	105490
p254_red_D7_pos_2636	p254D7	21087	Mucor	105490
p254_red_D8_pos_2678	p254D8	21087	Penicillium	105490
p254_red_D9_pos_2638	p254D9	21087	Penicillium	105490
p258_blue_F7_pos_3417	p258F7	21770	Unknown	105346
p258_blue_F8_pos_3419	p258F8	21770	Penicillium	105346
p243_blue_G7_pos_65	p243G7	22003	Trichoderma	17863
p255_blue_G5_pos_2725	p255G5	22201	Cordyceps	16935
p248_red_G8_pos_1155	p248G8	23226	Umbelopsis	11195
p249_blue_G11_pos_1500	p249G11	23226	Penicillium	11195
p249_blue_G12_pos_1411	p249G12	23226	Penicillium	11195
p255_blue_G4_pos_2836	p255G4	23226	Sporormia	11195
p245_red_H1_pos_519	p245H1	23301	Penicillium	103330
p245_red_H2_pos_580	p245H2	23301	Fusarium	103330
p246_blue_G12_pos_733	p246G12	23301	Penicillium	103330
p243_blue_C6_pos_134	p243C6	23602	Penicillium	102952
p244_green_F4_pos_352	p244F4	23602	Podospora	102952
p244_green_F5_pos_307	p244F5	23602	Clonostachys	102952
p254_red_H3_pos_2680	p254H3	23860	Chaetomium	105507
p254_red_H4_pos_2666	p254H4	23860	Staphylotrichum	105507
p254_red_H5_pos_2503	p254H5	23860	Penicillium	105507
p252_blue_G12_pos_2089	p252G12	24245	Tolypocladium	16993
p248_red_G7_pos_1195	p248G7	24541	Unknown	17769
p246_blue_H2_pos_806	p246H2	24983	Mucor	103622
p246_blue_H3_pos_872	p246H3	24983	Unknown	103622
p243_blue_H8_pos_148	p243H8	25419	Pleosporales	16596
p248_red_H3_pos_1324	p248H3	25419	Unknown	16596
p255_blue_G12_pos_2767	p255G12	25802	Penicillium	106244
p247_green_E5_pos_975	p247E5	27278	Penicillium	17891
p255_blue_D6_pos_2803	p255D6	27278	Unknown	17891
p255_blue_D7_pos_2862	p255D7	27278	Mucor	17891
p255_blue_D8_pos_2904	p255D8	27278	Unknown	17891
p258_blue_G7_pos_3455	p258G7	27295	Penicillium	104318
p258_blue_G8_pos_3415	p258G8	27295	Penicillium	104318
p250_green_F12_pos_1697	p250F12	27358	Trichoderma	12843
p247_green_E7_pos_1046	p247E7	27455	Penicillium	18617
p247_green_E8_pos_1062	p247E8	27455	Fusarium	18617
p252_blue_D11_pos_2121	p252D11	27455	Mucor	18617
p244_green_C10_pos_309	p244C10	27502	Clonostachys	100163
p245_red_B3_pos_574	p245B3	27502	Penicillium	100163
p245_red_B4_pos_565	p245B4	27502	Ophiocordyceps	100163
p246_blue_E5_pos_749	p246E5	27502	Coniochaeta	100163
p246_blue_E6_pos_719	p246E6	27502	Beauveria	100163
p244_green_C8_pos_331	p244C8	27513	Penicillium	17000
p243_blue_F9_pos_224	p243F9	27855	Penicillium	105388
p258_blue_G11_pos_3534	p258G11	27855	Unknown	105388
p258_blue_G12_pos_3445	p258G12	27855	Fusarium	105388
p258_blue_H1_pos_3457	p258H1	27855	Curvularia	105388
p258_blue_H2_pos_3518	p258H2	27855	Purpureocillium	105388
p248_red_C8_pos_1235	p248C8	28139	Phoma	17629
p252_blue_D5_pos_2216	p252D5	28139	Pyrenochaetopsis	17629
p252_blue_D6_pos_2125	p252D6	28139	Phoma	17629
p253_green_B11_pos_2424	p253B11	28526	Unknown	105484
p249_blue_C7_pos_1429	p249C7	28602	Trichoderma	12375
p247_green_E6_pos_945	p247E6	28729	Fusarium	10948
p248_red_C10_pos_1213	p248C10	28729	Trichoderma	11017
p248_red_C11_pos_1356	p248C11	28729	Cladosporium	11017
p248_red_C12_pos_1161	p248C12	28729	Cladosporium	11017
p248_red_C5_pos_1286	p248C5	28729	Penicillium	10769
p248_red_C7_pos_1203	p248C7	28729	Fusarium	11072
p248_red_C9_pos_1167	p248C9	28729	Unknown	11017
p249_blue_C10_pos_1439	p249C10	28729	Uncultured	10914
p249_blue_C9_pos_1393	p249C9	28729	Fusarium	11072
p250_green_F7_pos_1609	p250F7	28729	Fusarium	11017
p250_green_F8_pos_1611	p250F8	28729	Unknown	10914
p250_green_F9_pos_1806	p250F9	28729	Pestalotiopsis	10914
p250_green_G1_pos_1661	p250G1	28729	Penicillium	10914
p252_blue_G3_pos_2224	p252G3	28729	Trichoderma	11072
p256_green_D5_pos_3120	p256D5	28729	Curvularia	11072
p256_green_D6_pos_3029	p256D6	28729	Epicoccum	11072
p246_blue_E7_pos_820	p246E7	28731	Purpureocillium	103162
p246_blue_E8_pos_836	p246E8	28731	Penicillium	103162
p249_blue_C11_pos_1582	p249C11	28739	Clonostachys	10844
p250_green_F10_pos_1760	p250F10	28739	Cladosporium	10844
p250_green_F11_pos_1766	p250F11	28739	Unknown	10782
p250_green_G2_pos_1691	p250G2	28739	Cladosporium	10782
p252_blue_D10_pos_2135	p252D10	28739	Unknown	10782
p252_blue_D12_pos_2174	p252D12	28739	Trichoderma	10935
p252_blue_E4_pos_2045	p252E4	28739	Penicillium	10844
p255_blue_D2_pos_2898	p255D2	28739	Penicillium	10782
p255_blue_D3_pos_2733	p255D3	28739	Unknown	10782
p255_blue_D5_pos_2894	p255D5	28739	Penicillium	10844
p256_green_D4_pos_3092	p256D4	28739	Trichoderma	10935
p250_green_F5_pos_1663	p250F5	28742	Trichoderma	10843
p255_blue_D4_pos_2866	p255D4	28742	Penicillium	10843
p256_green_D3_pos_2959	p256D3	28742	Penicillium	10843
p248_red_C6_pos_1264	p248C6	28759	Unknown	10847
p249_blue_C8_pos_1461	p249C8	28759	Fusarium	10847
p250_green_F6_pos_1780	p250F6	28759	Mucor	10847
p250_green_G3_pos_1772	p250G3	28759	Unknown	10847
p248_red_F8_pos_1159	p248F8	29201	Paraconiothyrium	11711
p248_red_F9_pos_1354	p248F9	29201	Uncultured	11711
p249_blue_G1_pos_1435	p249G1	29201	Myrothecium
p249_blue_G2_pos_1465	p249G2	29201	Curvularia	11711
p253_green_D12_pos_2400	p253D12	29340	Trichoderma	101239
p253_green_D5_pos_2442	p253D5	29340	Unknown	101239
p253_green_D6_pos_2351	p253D6	29340	Penicillium	101239
p253_green_E1_pos_2313	p253E1	29340	Mucoromycote	101239
p253_green_D10_pos_2361	p253D10	29385	Unknown	105587
p253_green_D7_pos_2410	p253D7	29385	Fusarium	105587
p253_green_D8_pos_2452	p253D8	29385	Unknown	105587
p252_blue_G5_pos_2047	p252G5	29488	Trichoderma	15925
p247_green_D1_pos_1132	p247D1	30038	Penicillium	18014
p247_green_D2_pos_1090	p247D2	30038	Humicola	18014
p248_red_A10_pos_1326	p248A10	30038	Unknown	18014
p248_red_A11_pos_1145	p248A11	30038	Massarina	18014
p250_green_C2_pos_1718	p250C2	30038	Penicillium	18014
p250_green_C3_pos_1804	p250C3	30038	Penicillium	18014
p251_red_F8_pos_1837	p251F8	30038	Unknown	18014
p252_blue_B10_pos_2127	p252B10	30038	Uncultured	18014
p244_green_B5_pos_440	p244B5	30040	Chaetomium	104378
p245_red_B1_pos_495	p245B1	30041	Penicillium	13990
p252_blue_B9_pos_2119	p252B9	30068	Penicillium	11644
p255_blue_B3_pos_2834	p255B3	30068	Trichoderma	11644
p256_green_B7_pos_3110	p256B7	30068	Penicillium	11644
p256_green_B8_pos_2987	p256B8	30068	Unknown	11644
p243_blue_B2_pos_45	p243B2	30111	Penicillium	13701
p243_blue_B3_pos_122	p243B3	30187	Volutella	17978
p256_green_B10_pos_3031	p256B10	30316	Fusarium	16190
p256_green_B11_pos_3102	p256B11	30316	Penicillium	16190
p256_green_B9_pos_3023	p256B9	30316	Penicillium	16190
p244_green_B6_pos_285	p244B6	30349	Penicillium	19406
p247_green_D3_pos_925	p247D3	30809	Fusarium	17834
p247_green_D4_pos_1058	p247D4	30809	Penicillium	17834
p250_green_B12_pos_1802	p250B12	30809	Penicillium	17834
p250_green_C1_pos_1788	p250C1	30809	Clonostachys	17834
p252_blue_B8_pos_2083	p252B8	30809	Penicillium	17834
p248_red_A8_pos_1298	p248A8	32130	Phoma	18738
p255_blue_B1_pos_2755	p255B1	32130	Unknown	18738
p256_green_B6_pos_2997	p256B6	32130	Hypocreales	18738
p247_green_C2_pos_1040	p247C2	32134	Beltrania	104323
p247_green_C3_pos_1126	p247C3	32134	Phaeosphaeriopsis	104323
p251_red_F7_pos_1835	p251F7	32134	Unknown	104323
p258_blue_C12_pos_3421	p258C12	32250	Fusarium	106125
p258_blue_D3_pos_3411	p258D3	32250	Penicillium	106125
p258_blue_D4_pos_3544	p258D4	32250	Aspergillus	106125
p243_blue_A10_pos_196	p243A10	32548	Curvularia	18841
p243_blue_A11_pos_15	p243A11	32548	Aspergillus	18841
p243_blue_A6_pos_130	p243A6	32548	Penicillium	18841
p243_blue_A7_pos_120	p243A7	32548	Uncultured	18841
p243_blue_A8_pos_168	p243A8	32548	Fusarium	18841
p243_blue_A9_pos_9	p243A9	32548	Trichoderma	18841
p243_blue_B1_pos_43	p243B1	32548	Fusarium	18841
p255_blue_B2_pos_2757	p255B2	32548	Unknown	18841
p243_blue_H6_pos_97	p243H6	32707	Curvularia	105695
p245_red_A10_pos_648	p245A10	32776	Mortierella	13007
p247_green_C4_pos_1074	p247C4	32806	Penicillium	101420
p247_green_C5_pos_1060	p247C5	32806	Backusella	101420
p247_green_C6_pos_1038	p247C6	32806	Trichoderma	101420
p247_green_C7_pos_977	p247C7	32806	Backusella	101420
p247_green_C8_pos_1009	p247C8	32806	Penicillium	101420
p254_red_B3_pos_2608	p254B3	32909	Trichoderma	104493
p254_red_B4_pos_2599	p254B4	32909	Penicillium	104493
p254_red_B2_pos_2531	p254B2	32926	Penicillium	106576
p253_green_A4_pos_2371	p253A4	33401	Aspergillus	103236
p253_green_A5_pos_2299	p253A5	33401	Curvularia	103236
p253_green_A6_pos_2390	p253A6	33401	Curvularia	103236
p250_green_B10_pos_1675	p250B10	33606	Unknown	12457
p254_red_A10_pos_2682	p254A10	33610	Penicillium	19540
p254_red_A11_pos_2501	p254A11	33610	Fusarium	19540
p254_red_A12_pos_2581	p254A12	33610	Fusarium	19540
p254_red_A6_pos_2616	p254A6	33610	Penicillium	19540
p254_red_A7_pos_2606	p254A7	33610	Unknown	19540
p254_red_A8_pos_2654	p254A8	33610	Pestalotiopsis	19540
p254_red_A9_pos_2495	p254A9	33610	Penicillium	19540
p254_red_B1_pos_2529	p254B1	33610	Penicillium	19540
p251_red_A1_pos_2026	p251A1	33611	Penicillium	12202
p251_red_A10_pos_2004	p251A10	33611	Talaromyces	12202
p251_red_A11_pos_1823	p251A11	33611	Chaetomium	12202
p251_red_A12_pos_1903	p251A12	33611	Penicillium	12202
p251_red_A2_pos_2016	p251A2	33611	Trichoderma	12202
p251_red_A3_pos_1915	p251A3	33611	Microdiplodia	12202
p251_red_A4_pos_1919	p251A4	33611	Unknown	12202
p251_red_A5_pos_1847	p251A5	33611	Geomyces	12202
p251_red_A6_pos_1938	p251A6	33611	Penicillium	12202
p251_red_A7_pos_1928	p251A7	33611	Chaetomium	12202
p251_red_A8_pos_1976	p251A8	33611	Trichoderma	12202
p251_red_A9_pos_1817	p251A9	33611	Aspergillus	12202
p251_red_B1_pos_1851	p251B1	33611	Humicola	12202
p251_red_B2_pos_1853	p251B2	33611	Chaetomium	12202
p251_red_B3_pos_1930	p251B3	33611	Mucoromycotina	12202
p251_red_B4_pos_1921	p251B4	33611	Penicillium	12202
p251_red_B5_pos_2022	p251B5	33611	Penicillium	12202
p251_red_B6_pos_1867	p251B6	33611	Fusarium	12202
p251_red_B7_pos_1980	p251B7	33611	Penicillium	12202
p257_red_F1_pos_3340	p257F1	33611	Aspergillus	12202
p257_red_F10_pos_3342	p257F10	33611	Humicola	12202
p257_red_F11_pos_3348	p257F11	33611	Trichoderma	12202
p257_red_F12_pos_3279	p257F12	33611	Humicola	12202
p257_red_F2_pos_3221	p257F2	33611	Trichoderma	12202
p257_red_F3_pos_3364	p257F3	33611	Aspergillus	12202
p257_red_F4_pos_3290	p257F4	33611	Preussia	12202
p257_red_F5_pos_3245	p257F5	33611	Cladosporium	12202
p257_red_F6_pos_3362	p257F6	33611	Humicola	12202
p257_red_F7_pos_3191	p257F7	33611	Chaetomium	12202
p257_red_F8_pos_3193	p257F8	33611	Penicillium	12202
p257_red_F9_pos_3388	p257F9	33611	Unknown	12202
p257_red_G1_pos_3243	p257G1	33611	Lecanicillium	12202
p257_red_G10_pos_3374	p257G10	33611	Unknown	12202
p257_red_G11_pos_3308	p257G11	33611	Unknown	12202
p257_red_G12_pos_3219	p257G12	33611	Unknown	12202
p257_red_G9_pos_3376	p257G9	33611	Phoma	12202
p257_red_H1_pos_3231	p257H1	33611	Unknown	12202
p257_red_H2_pos_3292	p257H2	33611	Aspergillus	12202
p257_red_H3_pos_3358	p257H3	33611	Penicillium	12202
p257_red_H4_pos_3344	p257H4	33611	Unknown	12202
p257_red_H5_pos_3181	p257H5	33611	Fusarium	12202
p257_red_H6_pos_3261	p257H6	33611	Penicillium	12202
p257_red_H7_pos_3199	p257H7	33611	Chaetomium	12202
p257_red_H8_pos_3312	p257H8	33611	Trichoderma	12202
p245_red_A12_pos_547	p245A12	33704	Penicillium	105896
p246_blue_D6_pos_769	p246D6	33704	Penicillium	105896
p247_green_C9_pos_941	p247C9	33704	Penicillium	105896
p255_blue_A11_pos_2727	p255A11	33803	Unknown	11813
p256_green_B3_pos_3060	p256B3	33803	Trichoderma	11813
p256_green_B4_pos_3051	p256B4	33803	Unknown	11813
p256_green_B5_pos_3152	p256B5	33803	Myrothecium	11813
p253_green_A1_pos_2478	p253A1	33811	Phoma	105597
p253_green_A2_pos_2468	p253A2	33811	Unknown	105597
p253_green_A3_pos_2367	p253A3	33811	Mucor	105597
p250_green_B11_pos_1746	p250B11	34203	Unknown	17154
p244_green_B3_pos_348	p244B3	34240	Fusarium	106841
p244_green_B4_pos_339	p244B4	34240	Curvularia	106841
p245_red_A11_pos_467	p245A11	34601	Purpureocillium	105195
p255_blue_A12_pos_2807	p255A12	34639	Unknown	18556
p243_blue_A5_pos_39	p243A5	34690	Unknown	11439
p249_blue_B7_pos_1528	p249B7	34746	Unknown	13616
p248_red_A9_pos_1139	p248A9	34756	Aspergillus	13008
p252_blue_B7_pos_2206	p252B7	34756	Trichoderma	13008
p245_red_A1_pos_670	p245A1	35068	Humicola	103277
p245_red_A2_pos_660	p245A2	35068	Talaromyces	103277
p243_blue_D9_pos_152	p243D9	35112	Penicillium	105155
p244_green_A5_pos_265	p244A5	35112	Penicillium	105155
p246_blue_D2_pos_864	p246D2	35112	Uncultured	105155
p247_green_B1_pos_947	p247B1	35112	Unknown	105155
p247_green_B2_pos_949	p247B2	35112	Fusarium	105155
p244_green_A3_pos_333	p244A3	35987	Fusarium	103995
p244_green_A6_pos_356	p244A6	35987	Trichoderma	103995
p245_red_A3_pos_559	p245A3	35987	Penicillium	103995
p247_green_A12_pos_999	p247A12	36109	Penicillium	15660
p248_red_A2_pos_1338	p248A2	36109	Phoma	15660
p248_red_A3_pos_1237	p248A3	36109	Unknown	15660
p249_blue_A1_pos_1574	p249A1	36109	Penicillium	15660
p249_blue_A2_pos_1564	p249A2	36109	Penicillium	15660
p249_blue_A3_pos_1463	p249A3	36109	Cladosporium	15660
p252_blue_A12_pos_2129	p252A12	36109	Unknown	15660
p246_blue_G7_pos_743	p246G7	37375	Penicillium	105911
p253_green_E10_pos_2283	p253E10	37620	Cladosporium	105952
p253_green_E11_pos_2398	p253E11	37620	Penicillium	105952
p253_green_E12_pos_2337	p253E12	37620	Gongronella	105952
p253_green_E2_pos_2329	p253E2	37620	Epicoccum	105952
p253_green_E3_pos_2426	p253E3	37620	Penicillium	105952
p253_green_E4_pos_2271	p253E4	37620	Unknown	105952
p253_green_E5_pos_2331	p253E5	37620	Penicillium	105952
p253_green_E6_pos_2301	p253E6	37620	Fusarium	105952
p253_green_E7_pos_2402	p253E7	37620	Unknown	105952
p253_green_E8_pos_2418	p253E8	37620	Trichoderma	105952
p253_green_E9_pos_2422	p253E9	37620	Chaetomium	105952
p253_green_F1_pos_2436	p253F1	37885	Unknown	102042
p253_green_F2_pos_2317	p253F2	37885	Unknown	102042
p253_green_F3_pos_2460	p253F3	37885	Cladosporium	102042
p253_green_F4_pos_2386	p253F4	37885	Cladosporium	102042
p253_green_F5_pos_2341	p253F5	37885	Epicoccum	102042
p253_green_F6_pos_2458	p253F6	37885	Mucor	102042
p245_red_E3_pos_618	p245E3	37917	Cladosporium	101468
p248_red_G6_pos_1193	p248G6	38117	Unknown	11885
p252_blue_G6_pos_2097	p252G6	38117	Fusarium	11885
p256_green_G7_pos_3003	p256G7	38117	Aspergillus	11885
p256_green_G8_pos_2963	p256G8	38117	Unknown	11885
p258_blue_D10_pos_3491	p258D10	40014	Curvularia	101463
p258_blue_D7_pos_3540	p258D7	40014	Fusarium	101463
p258_blue_D9_pos_3542	p258D9	40014	Setophaeosphaeria	101463
p243_blue_B9_pos_85	p243B9	40033	Unknown	16814
p248_red_B11_pos_1294	p248B11	40229	Aspergillus	11516
p251_red_H2_pos_1936	p251H2	40505	Ascomycota	106380
p255_blue_H7_pos_2747	p255H7	40508	Trichoderma	106179
p243_blue_B6_pos_59	p243B6	41035	Trichoderma	17850
p243_blue_B7_pos_172	p243B7	41035	Penicillium	17850
p243_blue_B8_pos_49	p243B8	41035	Penicillium	17850
p250_green_E3_pos_1748	p250E3	41035	Unknown	15527
p246_blue_D11_pos_765	p246D11	41201	Purpureocillium	104022
p248_red_B12_pos_1350	p248B12	42141	Penicillium	18934
p255_blue_B12_pos_2932	p255B12	42431	Penicillium	13690
p248_red_E6_pos_1171	p248E6	43003	Unknown	17889
p252_blue_F8_pos_2063	p252F8	43003	Curvularia	17889
p252_blue_F9_pos_2258	p252F9	43003	Cladosporium	17889
p252_blue_G10_pos_2244	p252G10	43003	Dothideomycetes	17817
p255_blue_F2_pos_2769	p255F2	43003	Aspergillus	17889
p255_blue_F3_pos_2912	p255F3	43003	Unknown	17889
p255_blue_F4_pos_2838	p255F4	43003	Fusarium	17889
p251_red_G3_pos_1998	p251G3	43004	Penicillium	107268
p251_red_G4_pos_1932	p251G4	43004	Penicillium	107268
p251_red_G5_pos_1821	p251G5	43004	Penicillium	107268
p251_red_G6_pos_1871	p251G6	43004	Penicillium	107268
p248_red_E4_pos_1141	p248E4	43015	Cladosporium	18049
p248_red_E5_pos_1201	p248E5	43015	Unknown	18049
p252_blue_F11_pos_2218	p252F11	43015	Penicillium	18049
p253_green_B2_pos_2305	p253B2	43062	Unknown	105852
p253_green_B3_pos_2382	p253B3	43062	Aspergillus	105852
p253_green_B4_pos_2373	p253B4	43062	Chaetomium	105852
p253_green_B5_pos_2474	p253B5	43062	Penicillium	105852
p253_green_B6_pos_2319	p253B6	43062	Staphylotrichum	105852
p254_red_E4_pos_2497	p254E4	43062	Trichoderma	105852
p254_red_E5_pos_2557	p254E5	43062	Clonostachys	105852
p254_red_E6_pos_2527	p254E6	43062	Penicillium	105852
p254_red_E7_pos_2628	p254E7	43062	Hypocrea	105852
p254_red_E10_pos_2509	p254E10	43068	Clonostachys	17329
p254_red_E11_pos_2624	p254E11	43068	Penicillium	17329
p254_red_E12_pos_2563	p254E12	43068	Sporormia	17329
p254_red_E8_pos_2644	p254E8	43068	Pleosporales	17329
p254_red_E9_pos_2648	p254E9	43068	Penicillium	17329
p254_red_F1_pos_2662	p254F1	43068	Penicillium	17329
p249_blue_E5_pos_1427	p249E5	43105	Clonostachys	18049
p249_blue_E6_pos_1397	p249E6	43105	Unknown	18049
p249_blue_A10_pos_1552	p249A10	43204	Fusarium	107216
p249_blue_F4_pos_1482	p249F4	43220	Unknown	107214
p248_red_G12_pos_1185	p248G12	43221	Penicillium	107261
p251_red_G7_pos_1873	p251G7	43229	Ascomycota	107270
p251_red_G8_pos_1833	p251G8	43229	Penicillium	107270
p251_red_G9_pos_2020	p251G9	43229	Penicillium	107270
p248_red_E1_pos_1183	p248E1	43613	Mortierella	17560
p243_blue_E10_pos_23	p243E10	43614	Fusarium	17603
p246_blue_F7_pos_705	p246F7	43614	Fusarium	17749
p247_green_F5_pos_985	p247F5	43614	Pleosporales	17419
p247_green_F6_pos_1102	p247F6	43614	Penicillium	17568
p247_green_F7_pos_931	p247F7	43614	Talaromyces	17560
p247_green_F8_pos_933	p247F8	43614	Westerdykella	17560
p248_red_D10_pos_1231	p248D10	43614	Trichoderma	17560
p248_red_D11_pos_1217	p248D11	43614	Striaticonidium	17560
p248_red_D12_pos_1270	p248D12	43614	Curvularia	17560
p248_red_E2_pos_1199	p248E2	43614	Penicillium	17560
p248_red_E3_pos_1296	p248E3	43614	Stagonospora	17568
p249_blue_E10_pos_1379	p249E10	43614	Unknown	17560
p249_blue_E8_pos_1514	p249E8	43614	Trichoderma	17568
p249_blue_E9_pos_1518	p249E9	43614	Curvularia	17560
p252_blue_E1_pos_2087	p252E1	43614	Pleosporales	17568
p252_blue_F7_pos_2061	p252F7	43614	Myrothecium	17403
p252_blue_G4_pos_2158	p252G4	43614	Clonostachys	17749
p255_blue_E10_pos_2735	p255E10	43614	Unknown	17517
p255_blue_E11_pos_2850	p255E11	43614	Aspergillus	17455
p255_blue_E12_pos_2789	p255E12	43614	Unknown	17419
p255_blue_E8_pos_2870	p255E8	43614	Fusarium	17517
p255_blue_E9_pos_2874	p255E9	43614	Penicillium	17517
p255_blue_F1_pos_2888	p255F1	43614	Dokmaia	17419
p256_green_E12_pos_3015	p256E12	43614	Pleosporales	17411
p256_green_F6_pos_3136	p256F6	43614	Fusarium	17560
p256_green_F7_pos_2965	p256F7	43614	Fusarium	17560
p256_green_F8_pos_2967	p256F8	43614	Fusarium	17560
p244_green_D1_pos_454	p244D1	43617	Uncultured	100563
p244_green_D2_pos_412	p244D2	43617	Uncultured	100563
p246_blue_G1_pos_757	p246G1	43617	Mucoraceae	100563
p246_blue_G2_pos_787	p246G2	43617	Penicillium	100563
p249_blue_E7_pos_1498	p249E7	44333	Penicillium	17671
p254_red_F7_pos_2513	p254F7	44883	Clonostachys	105830
p254_red_F8_pos_2515	p254F8	44883	Monographella	105830
p248_red_E7_pos_1272	p248E7	45176	Mucoraceae	18608
p253_green_B7_pos_2432	p253B7	45211	Fusarium	105721
p254_red_F2_pos_2543	p254F2	45211	Penicillium	105721
p254_red_F3_pos_2686	p254F3	45211	Unknown	105721
p243_blue_E11_pos_138	p243E11	45212	Unknown	12416
p243_blue_E12_pos_77	p243E12	45212	Trichoderma	12416
p247_green_F10_pos_1082	p247F10	45324	Cladosporium	105329
p247_green_F11_pos_1088	p247F11	45324	Clonostachys	105329
p247_green_F12_pos_1019	p247F12	45324	Unknown	105329
p247_green_F9_pos_1128	p247F9	45324	Uncultured	105329
p258_blue_H5_pos_3407	p258H5	45324	Pleosporales	105329
p258_blue_H6_pos_3487	p258H6	45324	Trichoderma	105329
p258_blue_H7_pos_3425	p258H7	45324	Nectria	105329
p248_red_G1_pos_1209	p248G1	45383	Fusarium	105816
p244_green_B7_pos_398	p244B7	46072	Fusarium	105265
p244_green_B8_pos_275	p244B8	46072	Penicillium	105265
p248_red_B10_pos_1223	p248B10	46220	Unknown	18285
p250_green_E2_pos_1651	p250E2	46220	Unknown	18285
p256_green_B12_pos_3158	p256B12	46220	Chaetomium	18285
p256_green_C1_pos_3144	p256C1	46220	Aspergillus	18285
p247_green_C12_pos_935	p247C12	46563	Trichoderma	14372
p249_blue_C4_pos_1526	p249C4	46574	Fusarium	14172
p250_green_E1_pos_1635	p250E1	46574	Striaticonidium	14172
p252_blue_C2_pos_2170	p252C2	46574	Talaromyces	14172
p252_blue_C3_pos_2256	p252C3	46574	Paraconiothyrium	14172
p252_blue_C4_pos_2204	p252C4	46574	Hypocreales	14172
p247_green_D5_pos_1086	p247D5	46725	Dokmaia	103634
p243_blue_B4_pos_113	p243B4	46815	Fusarium	16800
p246_blue_D9_pos_830	p246D9	47001	Penicillium	103806
p258_blue_D6_pos_3481	p258D6	47172	Penicillium	105865
p249_blue_C5_pos_1512	p249C5	47304	Penicillium	17394
p252_blue_C5_pos_2190	p252C5	47304	Penicillium	17394
p252_blue_C6_pos_2168	p252C6	47304	Unknown	17394
p255_blue_B10_pos_2805	p255B10	47304	Plectosphaerella	17394
p255_blue_B11_pos_2876	p255B11	47304	Talaromyces	17394
p255_blue_B9_pos_2797	p255B9	47304	Unknown	17394
p253_green_A7_pos_2380	p253A7	47711	Penicillium	103997
p243_blue_B10_pos_93	p243B10	48104	Clonostachys	12944
p252_blue_D1_pos_2262	p252D1	48116	Trichoderma	18871
p255_blue_C8_pos_2817	p255C8	48116	Eurotiales	18871
p258_blue_G2_pos_3499	p258G2	48137	Trichoderma
p243_blue_C5_pos_156	p243C5	48158	Cladosporium	15055
p247_green_E3_pos_1070	p247E3	48180	Mortierella	13313
p256_green_C11_pos_3164	p256C11	48180	Unknown	13313
p243_blue_C1_pos_206	p243C1	48430	Clonostachys	17055
p243_blue_C2_pos_136	p243C2	48430	Phoma	17055
p243_blue_C4_pos_170	p243C4	48430	Fusarium	17055
p252_blue_C11_pos_2260	p252C11	48430	Aaosphaeria	15860
p252_blue_C12_pos_2065	p252C12	48430	Geomyces	15860
p256_green_C12_pos_2969	p256C12	48430	Penicillium	15860
p243_blue_B12_pos_220	p243B12	48433	Fusarium	11547
p253_green_C12_pos_2291	p253C12	48655	Penicillium	10731
p253_green_D1_pos_2488	p253D1	48655	Penicillium	10731
p258_blue_F12_pos_3505	p258F12	48655	Penicillium	10731
p258_blue_G1_pos_3469	p258G1	48655	Cladosporium	10731
p251_red_F12_pos_1923	p251F12	49444	Penicillium	105878
p244_green_B9_pos_311	p244B9	49644	Staphylotrichum	104381
p243_blue_B11_pos_164	p243B11	49701	Cladosporium	17672
p249_blue_C6_pos_1490	p249C6	49855	Unknown
p255_blue_C6_pos_2846	p255C6	49855	Fusarium	13442
p256_green_C10_pos_3021	p256C10	49855	Penicillium	13442
p250_green_D6_pos_1673	p250D6	50022	Unknown	11525
p254_red_B5_pos_2700	p254B5	50036	Volutella	105711
p254_red_B6_pos_2545	p254B6	50036	Penicillium	105711
p248_red_B5_pos_1344	p248B5	50105	Unknown	105939
p249_blue_B10_pos_1449	p249B10	50625	Pyrenochaetopsis	15628
p250_green_D7_pos_1732	p250D7	50625	Valsa	15628
p250_green_D9_pos_1734	p250D9	50625	Valsa	15628
p252_blue_C1_pos_2240	p252C1	50625	Trichoderma	15628
p255_blue_B5_pos_2926	p255B5	50625	Penicillium	15628
p255_blue_B6_pos_2771	p255B6	50625	Penicillifer	15628
p255_blue_B7_pos_2884	p255B7	50625	Monographella	15628
p255_blue_B8_pos_2761	p255B8	50625	Mortierella	15628
p247_green_D6_pos_995	p247D6	52722	Unknown	13451
p252_blue_C9_pos_2071	p252C9	52722	Penicillium	13451
p256_green_C4_pos_3108	p256C4	52722	Fusarium	13451
p256_green_C5_pos_3094	p256C5	52722	Neonectria	13451
p244_green_F6_pos_424	p244F6	53150	Pseudogymnoascus	103822
p245_red_H3_pos_646	p245H3	53150	Penicillium	103822
p245_red_H4_pos_632	p245H4	53150	Didymella	103822
p246_blue_H5_pos_695	p246H5	53150	Unknown	103822
p246_blue_H6_pos_775	p246H6	53150	Aspergillus	103822
p245_red_H5_pos_469	p245H5	53212	Chaetomium	104375
p246_blue_H4_pos_858	p246H4	53212	Penicillium	104375
p249_blue_H4_pos_1536	p249H4	53405	Clonostachys	18153
p249_blue_H5_pos_1373	p249H5	53405	Cladosporium	18153
p243_blue_H5_pos_17	p243H5	53506	Pyrenchaetopsis	18641
p243_blue_H7_pos_35	p243H7	53506	Clonostachys	18641
p248_red_H8_pos_1278	p248H8	53506	Penicillifer	18641
p255_blue_G1_pos_2791	p255G1	53506	Fusarium	18641
p243_blue_H1_pos_67	p243H1	53525	Mucor	13843
p243_blue_H2_pos_128	p243H2	53525	Fusarium	13843
p243_blue_H3_pos_194	p243H3	53525	Trichoderma	13843
p243_blue_H4_pos_180	p243H4	53525	Mucor	13843
p248_red_H7_pos_1165	p248H7	53525	Unknown	13843
p255_blue_H1_pos_2779	p255H1	53525	Monographella	13843
p245_red_H8_pos_600	p245H8	53572	Penicillium	105670
p246_blue_H1_pos_745	p246H1	53572	Fusarium	105670
p252_blue_H8_pos_2182	p252H8	53593	Unknown	18655
p248_red_H5_pos_1147	p248H5	53705	Pleosporales	18601
p248_red_H6_pos_1227	p248H6	53705	Clonostachys	18528
p249_blue_H6_pos_1453	p249H6	53705	Aspergillus	18528
p252_blue_H7_pos_2069	p252H7	53705	Penicillium	18528
p255_blue_H2_pos_2840	p255H2	53705	Penicillium	18528
p255_blue_H3_pos_2906	p255H3	53705	Uncultured	18601
p255_blue_H4_pos_2892	p255H4	53705	Penicillium	18601
p244_green_F7_pos_253	p244F7	54303	Clonostachys	13218
p257_red_A1_pos_3382	p257A1	54448	Uncultured	107453
p257_red_A10_pos_3360	p257A10	54448	Pseudogymnoascus	107453
p257_red_A11_pos_3179	p257A11	54448	Aspergillus	107453
p257_red_A12_pos_3259	p257A12	54448	Plectosphaerella	107453
p257_red_A2_pos_3372	p257A2	54448	Uncultured	107453
p257_red_A3_pos_3271	p257A3	54448	Penicillium	107453
p257_red_A4_pos_3275	p257A4	54448	Penicillium	107453
p257_red_A5_pos_3203	p257A5	54448	Umbelopsis	107453
p257_red_A6_pos_3294	p257A6	54448	Unknown	107453
p257_red_A7_pos_3284	p257A7	54448	Trichosporiella	107453
p257_red_A8_pos_3332	p257A8	54448	Penicillium	107453
p257_red_A9_pos_3173	p257A9	54448	Quambalaria	107453
p257_red_B1_pos_3207	p257B1	54448	Geomyces	107453
p257_red_B10_pos_3257	p257B10	54448	Penicillium	107453
p257_red_B11_pos_3328	p257B11	54448	Pochonia	107453
p257_red_B12_pos_3384	p257B12	54448	Trichocladium	107453
p257_red_B2_pos_3209	p257B2	54448	Hypocrea	107453
p257_red_B3_pos_3286	p257B3	54448	Geomyces	107453
p257_red_B4_pos_3277	p257B4	54448	Unknown	107453
p257_red_B5_pos_3378	p257B5	54448	Chaetomium	107453
p257_red_B6_pos_3223	p257B6	54448	Epicoccum	107453
p257_red_B7_pos_3336	p257B7	54448	Chaetomium	107453
p257_red_B8_pos_3213	p257B8	54448	Penicillium	107453
p257_red_B9_pos_3249	p257B9	54448	Trichoderma	107453
p257_red_C1_pos_3370	p257C1	54448	Clonostachys	107453
p257_red_C10_pos_3247	p257C10	54448	Unknown	107453
p257_red_C11_pos_3390	p257C11	54448	Diaporthe	107453
p257_red_C12_pos_3195	p257C12	54448	Metapochonia	107453
p257_red_C2_pos_3300	p257C2	54448	Trichosporiella	107453
p257_red_C3_pos_3386	p257C3	54448	Umbelopsis	107453
p257_red_C4_pos_3334	p257C4	54448	Penicillium	107453
p257_red_C5_pos_3320	p257C5	54448	Clavicipitaceae	107453
p257_red_C6_pos_3298	p257C6	54448	Penicillium	107453
p257_red_C7_pos_3237	p257C7	54448	Paecilomyces	107453
p257_red_C8_pos_3269	p257C8	54448	Paecilomyces	107453
p257_red_C9_pos_3201	p257C9	54448	Mortierella	107453
p257_red_D1_pos_3392	p257D1	54448	Clonostachys	107453
p257_red_D10_pos_3265	p257D10	54448	Ilyonectria	107453
p257_red_D11_pos_3251	p257D11	54448	Absidia	107453
p257_red_D12_pos_3304	p257D12	54448	Chaetomium	107453
p257_red_D2_pos_3350	p257D2	54448	Chaetomium	107453
p257_red_D3_pos_3185	p257D3	54448	Chaetomium	107453
p257_red_D4_pos_3318	p257D4	54448	Pochonia	107453
p257_red_D5_pos_3346	p257D5	54448	Trichocladium	107453
p257_red_D6_pos_3255	p257D6	54448	Mucor	107453
p257_red_D7_pos_3314	p257D7	54448	Paecilomyces	107453
p257_red_D8_pos_3356	p257D8	54448	Uncultured	107453
p257_red_D9_pos_3316	p257D9	54448	Trichoderma	107453
p257_red_E1_pos_3217	p257E1	54448	Tolypocladium	107453
p257_red_E10_pos_3187	p257E10	54448	Apiotrichum	107453
p257_red_E11_pos_3302	p257E11	54448	Mortierella	107453
p257_red_E12_pos_3241	p257E12	54448	Penicillium	107453
p257_red_E2_pos_3233	p257E2	54448	Penicillium	107453
p257_red_E3_pos_3330	p257E3	54448	Humicola	107453
p257_red_E4_pos_3175	p257E4	54448	Clonostachys	107453
p257_red_E5_pos_3235	p257E5	54448	Leptosphaerulina	107453
p257_red_E6_pos_3205	p257E6	54448	Penicillium	107453
p257_red_E7_pos_3306	p257E7	54448	Uncultured	107453
p257_red_E8_pos_3322	p257E8	54448	Penicillium	107453
p257_red_E9_pos_3326	p257E9	54448	Cladosporium	107453
p257_red_G2_pos_3273	p257G2	54448	Peyronellaea	107453
p257_red_G3_pos_3354	p257G3	54448	Chaetomium	107453
p257_red_G4_pos_3288	p257G4	54448	Phoma	107453
p257_red_G5_pos_3177	p257G5	54448	Penicillium	107453
p257_red_G6_pos_3227	p257G6	54448	Geomyces	107453
p257_red_G7_pos_3229	p257G7	54448	Chaetomium	107453
p257_red_G8_pos_3189	p257G8	54448	Unknown	107453
p246_blue_B10_pos_771	p246B10	54455	Penicillium	107299
p246_blue_B11_pos_842	p246B11	54455	Penicillium	107300
p246_blue_B12_pos_898	p246B12	54455	Trichoderma	107300
p246_blue_B2_pos_723	p246B2	54455	Trichoderma	107299
p246_blue_B3_pos_800	p246B3	54455	Pochonia	107299
p246_blue_B4_pos_791	p246B4	54455	Umbelopsis	107299
p246_blue_B5_pos_892	p246B5	54455	Aspergillus	107299
p246_blue_B6_pos_737	p246B6	54455	Trichocladium	107299
p246_blue_B7_pos_850	p246B7	54455	Penicillium	107299
p246_blue_B9_pos_763	p246B9	54455	Trichoderma	107299
p246_blue_C1_pos_884	p246C1	54455	Neonectria	107300
p246_blue_C10_pos_761	p246C10	54455	Ilyonectria	107300
p246_blue_C11_pos_904	p246C11	54455	Unknown	107300
p246_blue_C12_pos_709	p246C12	54455	Trichosporon	107300
p246_blue_C2_pos_814	p246C2	54455	Penicillium	107300
p246_blue_C3_pos_900	p246C3	54455	Mariannaea	107300
p246_blue_C4_pos_848	p246C4	54455	Amanita	107300
p246_blue_C5_pos_834	p246C5	54455	Neonectria	107300
p246_blue_C6_pos_812	p246C6	54455	Fusarium	107300
p246_blue_C7_pos_751	p246C7	54455	Mariannaea	107300
p246_blue_C8_pos_783	p246C8	54455	Trichocladium	107300
p246_blue_C9_pos_715	p246C9	54455	Neonectria	107300
p246_blue_D1_pos_906	p246D1	54455	Trichoderma	107300
p251_red_F10_pos_1986	p251F10	54455	Onygenales	107299
p245_red_H6_pos_549	p245H6	54615	Unknown	104445
p245_red_H7_pos_487	p245H7	54615	Unknown	104445
p254_red_H6_pos_2583	p254H6	54703	Penicillium	12021
p254_red_H7_pos_2521	p254H7	54703	Fusarium	12021
p254_red_H8_pos_2634	p254H8	54703	Cladosporium	12021
p244_green_F10_pos_404	p244F10	54747	Calonectria	107297
p244_green_F11_pos_410	p244F11	54747	Cladosporium	107297
p244_green_F12_pos_341	p244F12	54747	Penicillium	107297
p244_green_F8_pos_255	p244F8	54747	Pleosporales	107297
p244_green_F9_pos_450	p244F9	54747	Chaetomium	107297
p244_green_G1_pos_305	p244G1	54747	Penicillium	107297
p244_green_G10_pos_436	p244G10	54747	Trichocladium	107297
p244_green_G11_pos_370	p244G11	54747	Uncultured	107297
p244_green_G12_pos_281	p244G12	54747	Penicillium	107297
p244_green_G2_pos_335	p244G2	54747	Staphylotrichum	107297
p244_green_G3_pos_416	p244G3	54747	Uncultured	107297
p244_green_G4_pos_350	p244G4	54747	Aspergillus	107297
p244_green_G5_pos_239	p244G5	54747	Ascomycota	107297
p244_green_G6_pos_289	p244G6	54747	Colletotrichum	107297
p244_green_G7_pos_291	p244G7	54747	Cylindrocarpon	107297
p244_green_G8_pos_251	p244G8	54747	Ascomycota	107297
p244_green_G9_pos_438	p244G9	54747	Aspergillus	107297
p244_green_H1_pos_293	p244H1	54747	Fusarium	107297
p244_green_H2_pos_354	p244H2	54747	Trichocladium	107297
p244_green_H3_pos_420	p244H3	54747	Uncultured	107297
p244_green_H4_pos_406	p244H4	54747	Ilyonectria	107297
p244_green_H5_pos_243	p244H5	54747	Unknown	107297
p244_green_H6_pos_323	p244H6	54747	Wardomyces	107297
p244_green_H7_pos_261	p244H7	54747	Hypoxylon	107297
p244_green_H8_pos_374	p244H8	54747	Aspergillus	107297
p246_blue_A1_pos_896	p246A1	54747	Chaetomium	107297
p246_blue_A10_pos_874	p246A10	54747	Fusarium	107298
p246_blue_A11_pos_693	p246A11	54747	Fusarium	107298
p246_blue_A12_pos_773	p246A12	54747	Fusarium	107298
p246_blue_A2_pos_886	p246A2	54747	Chaetomium	107297
p246_blue_A3_pos_785	p246A3	54747	Unknown	107297
p246_blue_A4_pos_789	p246A4	54747	Chaetomium	107298
p246_blue_A5_pos_717	p246A5	54747	Fusarium	107298
p246_blue_A6_pos_808	p246A6	54747	Fusarium	107298
p246_blue_A7_pos_798	p246A7	54747	Pochonia	107298
p246_blue_A8_pos_846	p246A8	54747	Fusarium	107298
p246_blue_A9_pos_687	p246A9	54747	Fusarium	107298
p246_blue_B1_pos_721	p246B1	54747	Fusarium	107298
p248_red_H4_pos_1310	p248H4	54853	Trichocladium	11981
p244_green_B10_pos_319	p244B10	55121	Fusarium	19828
p252_blue_D2_pos_2220	p252D2	55379	Penicillium	11878
p253_green_C11_pos_2486	p253C11	55811	Geomyces	103602
p252_blue_D3_pos_2055	p252D3	55901	Penicillium	16356
p258_blue_G4_pos_3514	p258G4	55987	Trichoderma	17912
p258_blue_G5_pos_3403	p258G5	55987	Penicillium	17912
p258_blue_G6_pos_3453	p258G6	55987	Mucor	17912
p255_blue_D1_pos_2940	p255D1	56701	Phoma	12982
p253_green_D2_pos_2446	p253D2	57468	Penicillium	102867
p253_green_D3_pos_2281	p253D3	57468	Penicillium	102867
p253_green_D4_pos_2414	p253D4	57468	Cladosporium	102867
p247_green_E4_pos_915	p247E4	58647	Geomyces	103695
p250_green_F2_pos_1639	p250F2	59714	Curvularia	18199
p250_green_F3_pos_1782	p250F3	59714	Trichoderma	18199
p252_blue_D4_pos_2188	p252D4	59714	Staphylotrichum	18199
p243_blue_C7_pos_73	p243C7	59715	Alternaria	17510
p243_blue_C8_pos_105	p243C8	59715	Uncultured	17510
p248_red_C4_pos_1300	p248C4	59715	Penicillium	17510
p250_green_F1_pos_1758	p250F1	59715	Fusarium	17510
p255_blue_C12_pos_2743	p255C12	59715	Uncultured	17510
p247_green_C10_pos_987	p247C10	60005	Fusarium	12844
p247_green_C11_pos_1130	p247C11	60016	Penicillium	17520
p249_blue_C2_pos_1492	p249C2	60046	Mucor	18534
p249_blue_C3_pos_1578	p249C3	60046	Fusarium	18534
p250_green_D11_pos_1669	p250D11	60046	Unknown	18534
p250_green_D12_pos_1722	p250D12	60046	Curvularia	18534
p252_blue_C8_pos_2139	p252C8	60046	Penicillium	18534
p256_green_C2_pos_3074	p256C2	60046	Trichoderma	18534
p256_green_C3_pos_3160	p256C3	60046	Staphylotrichum	18534
p248_red_B9_pos_1215	p248B9	60201	Penicillium	18212
p250_green_D10_pos_1683	p250D10	60201	Mucor	18212
p246_blue_D7_pos_828	p246D7	60304	Pseudogymnoascus	102652
p246_blue_D8_pos_870	p246D8	60659	Aspergillus	102565
p248_red_F7_pos_1157	p248F7	61102	Penicillium	17659
p249_blue_B11_pos_1520	p249B11	61102	Unknown	15355
p249_blue_B12_pos_1576	p249B12	61102	Clonostachys	15355
p249_blue_C1_pos_1562	p249C1	61102	Cladosporium	15355
p250_green_D8_pos_1774	p250D8	61102	Clonostachys	15355
p252_blue_C7_pos_2107	p252C7	61102	Chaetomium	15355
p255_blue_G10_pos_2922	p255G10	61102	Pleosporales	17659
p255_blue_G9_pos_2924	p255G9	61102	Fusarium	17659
p253_green_A10_pos_2456	p253A10	61485	Staphylotrichum	105571
p253_green_A11_pos_2275	p253A11	61485	Cladosporium	105571
p253_green_A8_pos_2428	p253A8	61485	Penicillium	105571
p253_green_A9_pos_2269	p253A9	61485	Epicoccum	105571
p254_red_B10_pos_2579	p254B10	61485	Penicillium	105571
p254_red_B7_pos_2658	p254B7	61485	Aspergillus	105571
p254_red_B8_pos_2535	p254B8	61485	Mucor	105571
p254_red_B9_pos_2571	p254B9	61485	Mucor	105571
p250_green_E10_pos_1605	p250E10	63116	Fusarium	15282
p256_green_D1_pos_3166	p256D1	63116	Unknown	15282
p254_red_C10_pos_2569	p254C10	63119	Penicillium	106029
p254_red_C11_pos_2712	p254C11	63119	Fusarium	106029
p254_red_C12_pos_2517	p254C12	63119	Penicillium	106029
p254_red_C7_pos_2559	p254C7	63119	Pestalotiopsis	106029
p254_red_C8_pos_2591	p254C8	63119	Penicillium	106029
p254_red_C9_pos_2523	p254C9	63119	Trichoderma	106029
p254_red_D1_pos_2714	p254D1	63119	Pestalotiopsis	106029
p254_red_D2_pos_2672	p254D2	63119	Curvularia	106029
p254_red_D3_pos_2507	p254D3	63119	Mucor	106029
p254_red_D4_pos_2640	p254D4	63119	Fusarium	106029
p254_red_D5_pos_2668	p254D5	63119	Unknown	106029
p254_red_D6_pos_2577	p254D6	63119	Penicillium	106029
p244_green_B11_pos_390	p244B11	64014	Phoma	105237
p244_green_C5_pos_382	p244C5	64014	Penicillium	105225
p244_green_C1_pos_432	p244C1	64015	Penicillium	105221
p244_green_C2_pos_362	p244C2	64015	Fusarium	105200
p244_green_C4_pos_396	p244C4	64015	Aspergillus	105201
p244_green_C6_pos_360	p244C6	64015	Penicillium	104938
p244_green_C7_pos_299	p244C7	64015	Pleosporaceae	104939
p244_green_B12_pos_446	p244B12	64063	Unknown	104896
p244_green_C3_pos_448	p244C3	64064	Epicoccum	104931
p248_red_C3_pos_1352	p248C3	64701	Hypocreales	17565
p255_blue_C10_pos_2795	p255C10	64701	Mucoraceae	17565
p256_green_D2_pos_3124	p256D2	64701	Aspergillus	17565
p246_blue_E1_pos_731	p246E1	64735	Penicillium	105589
p246_blue_E2_pos_747	p246E2	64735	Aspergillus	105589
p250_green_E11_pos_1720	p250E11	65738	Unknown	16612
p250_green_E12_pos_1659	p250E12	65738	Unknown	16612
p255_blue_C11_pos_2938	p255C11	65738	Neosartorya	16612
p255_blue_C9_pos_2749	p255C9	65738	Epicoccum	16612
p243_blue_B5_pos_214	p243B5	66059	Aspergillus	18003
p247_green_E9_pos_1066	p247E9	68430	Penicillium	16227
p249_blue_C12_pos_1387	p249C12	68516	Unknown	11287
p249_blue_D1_pos_1584	p249D1	68516	Trichoderma	11287
p250_green_F4_pos_1708	p250F4	68516	Unknown	11287
p256_green_D7_pos_3088	p256D7	68516	Trichoderma	11287
p246_blue_D10_pos_779	p246D10	70118	Aspergillus	19998
p251_red_F11_pos_1992	p251F11	70455	Penicillium	105725
p247_green_D7_pos_1054	p247D7	70506	Aspergillus	105296
p247_green_A1_pos_1122	p247A1	72117	Mucor	105510
p247_green_A2_pos_1112	p247A2	72117	Penicillium	105510
p247_green_A3_pos_1011	p247A3	72117	Trichoderma	105510
p247_green_A4_pos_1015	p247A4	72117	Penicillium	105510
p247_green_A5_pos_943	p247A5	72117	Penicillium	105510
p247_green_A6_pos_1034	p247A6	72117	Talaromyces	105510
p247_green_A7_pos_1024	p247A7	72117	Gongronella	105510
p244_green_A7_pos_346	p244A7	72601	Fusarium	104470
p245_red_A4_pos_563	p245A4	72601	Penicillium	104470
p246_blue_D3_pos_699	p246D3	72601	Penicillium	104470
p247_green_A9_pos_913	p247A9	72601	Unknown	104470
p243_blue_A1_pos_218	p243A1	72740	Cladosporium	14473
p256_green_A1_pos_3156	p256A1	72740	Penicillium	14773
p248_red_E8_pos_1288	p248E8	73003	Phialemonium	18791
p252_blue_F2_pos_2091	p252F2	73003	Pleosporales	18791
p252_blue_F3_pos_2234	p252F3	73003	Clonostachys	18791
p243_blue_F6_pos_198	p243F6	73069	Penicillium	13632
p244_green_D5_pos_408	p244D5	73069	Aspergillus	104604
p249_blue_E12_pos_1433	p249E12	73069	Unknown	13632
p254_red_G3_pos_2676	p254G3	73069	Unknown	106968
p254_red_G4_pos_2610	p254G4	73069	Staphylotrichum	106968
p245_red_C5_pos_608	p245C5	73071	Talaromyces	105527
p245_red_C6_pos_586	p245C6	73071	Aspergillus	105527
p245_red_C7_pos_525	p245C7	73071	Volutella	105527
p245_red_C8_pos_557	p245C8	73071	Trichoderma	105531
p246_blue_F12_pos_793	p246F12	73071	Fusarium	105527
p243_blue_F1_pos_176	p243F1	73072	Plectosphaerella	104400
p244_green_D3_pos_247	p244D3	73072	Alternaria	104635
p247_green_G1_pos_983	p247G1	73072	Fusarium	104404
p247_green_G2_pos_1013	p247G2	73072	Fusarium	104404
p244_green_D4_pos_380	p244D4	73106	Unknown	102399
p256_green_F9_pos_3162	p256F9	73106	Humicola	102399
p246_blue_G5_pos_691	p246G5	73107	Unknown	102394
p245_red_C1_pos_658	p245C1	73108	Unknown	102402
p247_green_G4_pos_1028	p247G4	73118	Tausonia	102383
p245_red_B12_pos_672	p245B12	73119	Penicillium	102390
p243_blue_F10_pos_178	p243F10	73122	Clonostachys	102401
p243_blue_F11_pos_184	p243F11	73122	Fusarium	102401
p243_blue_F7_pos_27	p243F7	73122	Trichoderma	102401
p243_blue_F8_pos_29	p243F8	73122	Fusarium	102401
p253_green_A12_pos_2355	p253A12	73122	Fusarium	102401
p245_red_B11_pos_616	p245B11	73130	Penicillium	102366
p245_red_C9_pos_489	p245C9	73139	Nigrospora	107086
p245_red_E8_pos_610	p245E8	73139	Humicola	107086
p250_green_D5_pos_1764	p250D5	73139	Aspergillus	107086
p251_red_G10_pos_2018	p251G10	73139	Acremonium	107086
p251_red_G11_pos_1952	p251G11	73139	Penicillium	107086
p251_red_G12_pos_1863	p251G12	73139	Myrothecium	107086
p251_red_H3_pos_2002	p251H3	73139	Aspergillus	107086
p251_red_H4_pos_1988	p251H4	73139	Penicillium	107086
p251_red_H5_pos_1825	p251H5	73139	Trichoderma	107086
p246_blue_H8_pos_826	p246H8	73151	Trichoderma	102374
p243_blue_F3_pos_200	p243F3	73159	Fusarium	102363
p243_blue_F4_pos_126	p243F4	73159	Penicillium	102363
p243_blue_F5_pos_81	p243F5	73159	Penicillium	102363
p255_blue_E7_pos_2854	p255E7	73753	Unknown	18937
p245_red_C3_pos_674	p245C3	74020	Uncultured	104750
p246_blue_G3_pos_868	p246G3	74020	Penicillium	104750
p246_blue_G4_pos_802	p246G4	74020	Penicillium	104750
p245_red_C4_pos_622	p245C4	74023	Fusarium	104761
p245_red_C2_pos_588	p245C2	74063	Fusarium	104607
p248_red_E9_pos_1292	p248E9	74063	Unknown	18223
p247_green_G3_pos_1094	p247G3	74074	Fusarium	105515
p247_green_H1_pos_971	p247H1	74132	Chaetomium	10202
p247_green_H2_pos_1032	p247H2	74132	Chaetomium	10202
p247_green_H3_pos_1098	p247H3	74132	Oidiodendron	10202
p247_green_H4_pos_1084	p247H4	74132	Humicola	10202
p247_green_H5_pos_921	p247H5	74132	Oidiodendron	10202
p247_green_H6_pos_1001	p247H6	74132	Geomyces	10202
p247_green_H7_pos_939	p247H7	74132	Paecilomyces	10202
p248_red_B6_pos_1189	p248B6	74132	Uncultured	10202
p248_red_B7_pos_1302	p248B7	74132	Ascomycota	10202
p249_blue_F10_pos_1534	p249F10	74132	Chaetomium	10202
p249_blue_F11_pos_1540	p249F11	74132	Geomyces	10202
p249_blue_F12_pos_1471	p249F12	74132	Humicola	10202
p249_blue_F9_pos_1580	p249F9	74132	Humicola	10202
p249_blue_G3_pos_1546	p249G3	74132	Uncultured	10202
p252_blue_A10_pos_2230	p252A10	74132	Humicola	10202
p255_blue_H8_pos_2860	p255H8	74132	Geomyces	10202
p256_green_H6_pos_3035	p256H6	74132	Uncultured	10202
p256_green_H7_pos_2973	p256H7	74132	Uncultured	10202
p256_green_H8_pos_3086	p256H8	74132	Kernia	10202
p249_blue_E11_pos_1494	p249E11	74137	Clonostachys	17669
p254_red_H1_pos_2553	p254H1	74464	Trichoderma	105681
p254_red_H2_pos_2614	p254H2	74464	Talaromyces	105681
p253_green_B1_pos_2303	p253B1	74467	Penicillium	105681
p258_blue_H8_pos_3538	p258H8	74467	Unknown	105678
p248_red_E10_pos_1153	p248E10	74570	Mucoraceae	18643
p248_red_A7_pos_1250	p248A7	74801	Penicillium	10553
p248_red_B3_pos_1252	p248B3	74801	Penicillifer	11027
p248_red_B4_pos_1243	p248B4	74801	Penicillium	11027
p249_blue_A12_pos_1451	p249A12	74801	Penicillium	10553
p249_blue_B1_pos_1399	p249B1	74801	Chaetomium	10553
p249_blue_B2_pos_1401	p249B2	74801	Botryosphaeria	10553
p249_blue_B3_pos_1478	p249B3	74801	Unknown	10553
p249_blue_B4_pos_1469	p249B4	74801	Trichoderma	10553
p249_blue_B8_pos_1405	p249B8	74801	Penicillium	11027
p249_blue_B9_pos_1441	p249B9	74801	Fusarium	11027
p249_blue_F8_pos_1385	p249F8	74801	Mortierella	11027
p250_green_B7_pos_1754	p250B7	74801	Fusarium	10553
p250_green_B8_pos_1631	p250B8	74801	Unknown	10553
p250_green_B9_pos_1667	p250B9	74801	Penicillium	10553
p250_green_C10_pos_1665	p250C10	74801	Aspergillus	11027
p250_green_C11_pos_1808	p250C11	74801	Unknown	11027
p250_green_C12_pos_1613	p250C12	74801	Unknown	11027
p250_green_C5_pos_1738	p250C5	74801	Penicillium	11027
p250_green_C6_pos_1716	p250C6	74801	Uncultured	11027
p250_green_C7_pos_1655	p250C7	74801	Unknown	11027
p250_green_C8_pos_1687	p250C8	74801	Penicillium	11027
p250_green_C9_pos_1619	p250C9	74801	Unknown	11027
p250_green_D1_pos_1810	p250D1	74801	Coniochaeta	11027
p250_green_D2_pos_1768	p250D2	74801	Unknown	11027
p250_green_D3_pos_1603	p250D3	74801	Penicillium	11027
p251_red_F9_pos_2032	p251F9	74801	Unknown	11027
p252_blue_A5_pos_2073	p252A5	74801	Trichoderma	10553
p252_blue_A7_pos_2154	p252A7	74801	Penicillifer	11027
p255_blue_H6_pos_2809	p255H6	74801	Mortierella	11027
p256_green_G11_pos_3082	p256G11	74801	Uncultured	10553
p256_green_G12_pos_2993	p256G12	74801	Chaetomium	10553
p256_green_H1_pos_3005	p256H1	74801	Epicoccum	11027
p256_green_H2_pos_3066	p256H2	74801	Uncultured	11027
p256_green_H3_pos_3132	p256H3	74801	Chaetomium	11027
p256_green_H4_pos_3118	p256H4	74801	Chaetomium	11027
p256_green_H5_pos_2955	p256H5	74801	Fusarium	11027
p248_red_B1_pos_1173	p248B1	74851	Chaetomium	10623
p249_blue_B5_pos_1570	p249B5	74851	Chaetomium	10623
p250_green_A12_pos_1677	p250A12	74851	Macrophomina	10623
p252_blue_A1_pos_2252	p252A1	74851	Chaetomium	10623
p252_blue_A2_pos_2242	p252A2	74851	Chaetomium	10623
p255_blue_H5_pos_2729	p255H5	74851	Unknown	10623
p249_blue_F6_pos_1554	p249F6	74857	Phoma	11082
p252_blue_A8_pos_2202	p252A8	74857	Epicoccum	11082
p245_red_D11_pos_539	p245D11	75001	Sordariomycetes	104026
p251_red_B10_pos_1901	p251B10	75013	Uncultured	11437
p251_red_B11_pos_1972	p251B11	75013	Exophiala	11437
p251_red_B12_pos_2028	p251B12	75013	Purpureocillium	11437
p251_red_B8_pos_1857	p251B8	75013	Aspergillus	11437
p251_red_B9_pos_1893	p251B9	75013	Purpureocillium	11437
p251_red_C1_pos_2014	p251C1	75013	Unknown	11437
p251_red_C10_pos_1891	p251C10	75013	Purpureocillium	11437
p251_red_C11_pos_2034	p251C11	75013	Uncultured	11437
p251_red_C12_pos_1839	p251C12	75013	Unknown	11437
p251_red_C2_pos_1944	p251C2	75013	Chaetomium	11437
p251_red_C3_pos_2030	p251C3	75013	Pseudozyma	11437
p251_red_C4_pos_1978	p251C4	75013	Lecythophora	11437
p251_red_C5_pos_1964	p251C5	75013	Fusarium	11437
p251_red_C6_pos_1942	p251C6	75013	Uncultured	11437
p251_red_C7_pos_1881	p251C7	75013	Phialemonium	11437
p251_red_C8_pos_1913	p251C8	75013	Geomyces	11437
p251_red_C9_pos_1845	p251C9	75013	Uncultured	11437
p251_red_D1_pos_2036	p251D1	75013	Fusarium	11437
p251_red_D10_pos_1909	p251D10	75013	Purpureocillium	11437
p251_red_D11_pos_1895	p251D11	75013	Lecythophora	11437
p251_red_D12_pos_1948	p251D12	75013	Unknown	11437
p251_red_D2_pos_1994	p251D2	75013	Humicola	11437
p251_red_D3_pos_1829	p251D3	75013	Lecanicillium	11437
p251_red_D4_pos_1962	p251D4	75013	Uncultured	11437
p251_red_D5_pos_1990	p251D5	75013	Penicillium	11437
p251_red_D6_pos_1899	p251D6	75013	Exophiala	11437
p251_red_D7_pos_1958	p251D7	75013	Trametes	11437
p251_red_D8_pos_2000	p251D8	75013	Penicillium	11437
p251_red_D9_pos_1960	p251D9	75013	Purpureocillium	11437
p251_red_E1_pos_1861	p251E1	75013	Pseudeurotium	11437
p251_red_E10_pos_1831	p251E10	75013	Aspergillus	11437
p251_red_E11_pos_1946	p251E11	75013	Penicillium	11437
p251_red_E12_pos_1885	p251E12	75013	Penicillium	11437
p251_red_E2_pos_1877	p251E2	75013	Aspergillus	11437
p251_red_E3_pos_1974	p251E3	75013	Uncultured	11437
p251_red_E4_pos_1819	p251E4	75013	Aspergillus	11437
p251_red_E5_pos_1879	p251E5	75013	Acremonium	11437
p251_red_E6_pos_1849	p251E6	75013	Penicillium	11437
p251_red_E7_pos_1950	p251E7	75013	Phoma	11437
p251_red_E8_pos_1966	p251E8	75013	Tolypocladium	11437
p251_red_E9_pos_1970	p251E9	75013	Purpureocillium	11437
p251_red_F1_pos_1984	p251F1	75013	Fusarium	11437
p251_red_F2_pos_1865	p251F2	75013	Purpureocillium	11437
p251_red_F3_pos_2008	p251F3	75013	Uncultured	11437
p251_red_F4_pos_1934	p251F4	75013	Myceliophthora	11437
p251_red_F5_pos_1889	p251F5	75013	Ophiocordyceps	11437
p251_red_F6_pos_2006	p251F6	75013	Aspergillus	11437
p248_red_G4_pos_1254	p248G4	75022	Cladosporium	17706
p248_red_G5_pos_1143	p248G5	75022	Curvularia	17706
p255_blue_G8_pos_2737	p255G8	75022	Geomyces	17853
p245_red_E10_pos_475	p245E10	75028	Aspergillus	17837
p248_red_F10_pos_1308	p248F10	75028	Penicillium	17817
p248_red_F11_pos_1314	p248F11	75028	Curvularia	17817
p248_red_F12_pos_1245	p248F12	75028	Curvularia	17845
p252_blue_G7_pos_2099	p252G7	75028	Chaetomella	17845
p252_blue_G8_pos_2059	p252G8	75028	Curvularia	17845
p256_green_G9_pos_3150	p256G9	75028	Aspergillus	17837
p249_blue_G4_pos_1480	p249G4	75119	Unknown	13893
p244_green_E10_pos_249	p244E10	75205	Mortierellaceae	105790
p244_green_E1_pos_279	p244E1	75218	Lecanicillium	103135
p244_green_E2_pos_295	p244E2	75218	Fusarium	103147
p244_green_E3_pos_392	p244E3	75218	Fusarium	103118
p247_green_G10_pos_1114	p247G10	75218	Aspergillus	103144
p247_green_G9_pos_1116	p247G9	75218	Aspergillus	103144
p248_red_G3_pos_1320	p248G3	75224	Unknown	12400
p249_blue_G6_pos_1419	p249G6	75224	Albifimbria	12400
p244_green_E8_pos_384	p244E8	75228	Fusarium	103125
p247_green_G12_pos_959	p247G12	75230	Fusarium	18346
p249_blue_G10_pos_1566	p249G10	75230	Unknown	18346
p249_blue_G7_pos_1421	p249G7	75230	Phoma	18346
p252_blue_G9_pos_2246	p252G9	75230	Trichoderma	18346
p255_blue_G7_pos_2777	p255G7	75230	Penicillium	18346
p253_green_F10_pos_2438	p253F10	75701	Trichoderma	105745
p253_green_G12_pos_2315	p253G12	75701	Fusarium	105745
p253_green_H1_pos_2327	p253H1	75701	Ascomycota	105745
p253_green_H2_pos_2388	p253H2	75701	Myrothecium	105745
p253_green_H3_pos_2454	p253H3	75701	Penicillium	105745
p253_green_H4_pos_2440	p253H4	75701	Pleosporales	105745
p253_green_H5_pos_2277	p253H5	75701	Dothideomycetes	105745
p253_green_H6_pos_2357	p253H6	75701	Penicillium	105745
p244_green_E5_pos_297	p244E5	76033	Cladosporium	106199
p244_green_E6_pos_267	p244E6	76033	Penicillium	106199
p244_green_E9_pos_388	p244E9	76033	Penicillium	106199
p248_red_G2_pos_1239	p248G2	76472	Fusarium	11015
p249_blue_G8_pos_1381	p249G8	76472	Aspergillus	11015
p256_green_G10_pos_3148	p256G10	76472	Mortierella	11015
p245_red_E2_pos_521	p245E2	77084	Mucor	104385
p245_red_D12_pos_592	p245D12	77327	Fusarium	104245
p245_red_E1_pos_505	p245E1	77327	Fusarium	104245
p245_red_E4_pos_463	p245E4	77450	Plectosphaerella	17063
p245_red_E5_pos_523	p245E5	77450	Aspergillus	17063
p246_blue_G8_pos_703	p246G8	77450	Unknown	17063
p253_green_F8_pos_2289	p253F8	77450	Trichoderma	105669
p253_green_F9_pos_2484	p253F9	77450	Aspergillus	105669
p253_green_G10_pos_2470	p253G10	77450	Epicoccum	105669
p253_green_G11_pos_2404	p253G11	77450	Cochliobolus	105669
p253_green_G4_pos_2384	p253G4	77450	Unknown	105669
p253_green_G5_pos_2273	p253G5	77450	Penicillium	105669
p253_green_G6_pos_2323	p253G6	77450	Epicoccum	105669
p253_green_G7_pos_2325	p253G7	77450	Talaromyces	105669
p253_green_G8_pos_2285	p253G8	77450	Curvularia	105669
p244_green_E11_pos_364	p244E11	77566	Plectosphaerella	17897
p244_green_E7_pos_368	p244E7	77566	Aff.	17897
p245_red_E11_pos_590	p245E11	77566	Pleosporales	17897
p245_red_E12_pos_529	p245E12	77566	Fusarium	17897
p245_red_F1_pos_628	p245F1	77566	Alternaria	17897
p245_red_F2_pos_509	p245F2	77566	Cladosporium	17897
p245_red_F3_pos_652	p245F3	77566	Trichoderma	17897
p245_red_F4_pos_578	p245F4	77566	Cladosporium	17897
p245_red_F5_pos_533	p245F5	77566	Cladosporium	17897
p247_green_G11_pos_1048	p247G11	77566	Fusarium	17897
p244_green_E4_pos_237	p244E4	78155	Aspergillus	100712
p245_red_D10_pos_553	p245D10	78155	Pleosporales	100712
p245_red_E6_pos_493	p245E6	78155	Unknown	17334
p245_red_E7_pos_594	p245E7	78155	Pleosporales	17334
p245_red_E9_pos_614	p245E9	78155	Uncultured	17334
p251_red_H7_pos_1843	p251H7	78155	Penicillium	17334
p253_green_F11_pos_2444	p253F11	78250	Unknown	18120
p253_green_F12_pos_2375	p253F12	78250	Aspergillus	18120
p253_green_F7_pos_2287	p253F7	78250	Cladosporium	18120
p253_green_G2_pos_2369	p253G2	78250	Staphylotrichum	18120
p253_green_G3_pos_2450	p253G3	78250	Penicillium	18120
p253_green_G1_pos_2339	p253G1	78259	Fusarium	18120
p251_red_H6_pos_1905	p251H6	78373	Aspergillus	10268
p247_green_C1_pos_1110	p247C1	80002	Fusarium	17657
p247_green_B12_pos_1124	p247B12	80304	Penicillium	104302
p250_green_B2_pos_1627	p250B2	80452	Penicillium	13133
p247_green_B11_pos_1068	p247B11	80501	Penicillium	17965
p249_blue_A11_pos_1371	p249A11	80501	Sclerotinia	17965
p255_blue_A10_pos_2908	p255A10	80501	Penicillium	17965
p255_blue_A9_pos_2721	p255A9	80501	Unknown	17965
p248_red_A6_pos_1260	p248A6	80521	Fusarium	11330
p250_green_B1_pos_1625	p250B1	80521	Uncultured	11330
p255_blue_A7_pos_2832	p255A7	80521	Unknown	11330
p255_blue_A8_pos_2880	p255A8	80521	Fusarium	11330
p256_green_A12_pos_3033	p256A12	80521	Fusarium	11330
p256_green_B1_pos_2981	p256B1	80521	Penicillium	11330
p256_green_B2_pos_2983	p256B2	80521	Penicillium	11330
p258_blue_C5_pos_3546	p258C5	80538	Fusarium	105611
p246_blue_D5_pos_860	p246D5	81001	Thelonectria	14637
p244_green_A12_pos_321	p244A12	81401	Pleosporaceae	105016
p244_green_B1_pos_269	p244B1	81401	Fusarium	105016
p244_green_B2_pos_271	p244B2	81401	Fusarium	105016
p250_green_B3_pos_1704	p250B3	81520	Penicillium	17054
p250_green_B4_pos_1695	p250B4	81520	Phoma	17054
p250_green_B5_pos_1796	p250B5	81520	Penicillium	17054
p250_green_B6_pos_1641	p250B6	81520	Cystobasidium	17054
p252_blue_B4_pos_2147	p252B4	81520	Pochonia	17054
p252_blue_B5_pos_2248	p252B5	81520	Fusarium	17054
p252_blue_B6_pos_2093	p252B6	81520	Aspergillus	17054
p246_blue_G9_pos_890	p246G9	83406	Clonostachys	106983
p244_green_F3_pos_426	p244F3	84097	Curvularia	16990
p246_blue_G10_pos_888	p246G10	84306	Penicillium	106983
p245_red_G12_pos_507	p245G12	84318	Unknown	107209
p245_red_G10_pos_662	p245G10	84321	Paraphoma	107011
p245_red_G11_pos_596	p245G11	84321	Unknown	107011
p245_red_G4_pos_576	p245G4	84321	Fusarium	107011
p245_red_G5_pos_465	p245G5	84321	Uncultured	107011
p245_red_G6_pos_515	p245G6	84321	Chaetomium	107011
p245_red_G7_pos_517	p245G7	84321	Fusarium	107011
p245_red_G8_pos_477	p245G8	84321	Alternaria	107011
p245_red_G9_pos_664	p245G9	84321	Unknown	107011
p247_green_G7_pos_969	p247G7	84321	Humicola	107193
p250_green_G11_pos_1726	p250G11	84321	Mucor	107285
p251_red_H8_pos_1956	p251H8	84321	Penicillium	107026
p244_green_F1_pos_402	p244F1	84332	Fusarium	107170
p244_green_F2_pos_283	p244F2	84332	Penicillium	107170
p244_green_E12_pos_303	p244E12	84341	Fusarium	106992
p245_red_F10_pos_630	p245F10	84341	Staphylotrichum	106992
p245_red_F11_pos_636	p245F11	84341	Alternaria	106994
p245_red_F12_pos_567	p245F12	84341	Fusarium	106994
p245_red_F6_pos_650	p245F6	84341	Unknown	106992
p245_red_F7_pos_479	p245F7	84341	Curvularia	106992
p245_red_F8_pos_481	p245F8	84341	Fusarium	106992
p245_red_F9_pos_676	p245F9	84341	Acremonium	106992
p245_red_G1_pos_531	p245G1	84341	Aspergillus	106994
p245_red_G2_pos_561	p245G2	84341	Penicillium	106994
p245_red_G3_pos_642	p245G3	84341	Fusarium	106994
p246_blue_G11_pos_822	p246G11	84758	Alternaria	16923
p248_red_A1_pos_1348	p248A1	85259	Cladosporium	17936
p249_blue_A4_pos_1467	p249A4	85259	Unknown	17936
p255_blue_A1_pos_2930	p255A1	85259	Aspergillus	17936
p245_red_A6_pos_582	p245A6	85718	Mycocentrospora	106391
p245_red_A7_pos_572	p245A7	85718	Humicola	106391
p245_red_A5_pos_491	p245A5	86301	Fusarium	106050
p247_green_F4_pos_1030	p247F4	87025	Fusarium	16773
p250_green_G9_pos_1794	p250G9	87025	Clonostachys	16773
p243_blue_D12_pos_140	p243D12	87105	Cladosporium	16579
p243_blue_E4_pos_11	p243E4	87105	Stachybotrys	16661
p243_blue_E5_pos_71	p243E5	87105	Alternaria	16661
p243_blue_E6_pos_41	p243E6	87105	Unknown	16661
p247_green_F2_pos_961	p247F2	87105	Penicillium	16520
p247_green_F3_pos_1104	p247F3	87105	Metarhizium	16547
p249_blue_D4_pos_1510	p249D4	87105	Unknown	16520
p249_blue_D5_pos_1538	p249D5	87105	Uncultured	16547
p249_blue_D7_pos_1506	p249D7	87105	Penicillium	16520
p250_green_G12_pos_1637	p250G12	87105	Fusarium	16579
p250_green_G8_pos_1607	p250G8	87105	Curvularia	16520
p250_green_H1_pos_1649	p250H1	87105	Ulocladium	16580
p250_green_H2_pos_1710	p250H2	87105	Penicillium	16580
p251_red_G2_pos_1917	p251G2	87105	Geomyces	16559
p252_blue_D7_pos_2184	p252D7	87105	Fusarium	16547
p252_blue_D8_pos_2226	p252D8	87105	Chaetomium	16547
p252_blue_D9_pos_2186	p252D9	87105	Cladosporium	16547
p255_blue_D11_pos_2799	p255D11	87105	Metarhizium	16547
p256_green_D12_pos_3078	p256D12	87105	Coniothyrium	16547
p256_green_E11_pos_3076	p256E11	87105	Metarhizium	16580
p256_green_F1_pos_3114	p256F1	87105	Volutella	16540
p256_green_F2_pos_2995	p256F2	87105	Metarhizium	16540
p256_green_F3_pos_3138	p256F3	87105	Myrothecium	16540
p256_green_F4_pos_3064	p256F4	87105	Uncultured	16540
p243_blue_C10_pos_83	p243C10	87121	Stagonosporopsis	16536
p243_blue_C12_pos_31	p243C12	87121	Aspergillus	16536
p243_blue_D1_pos_228	p243D1	87121	Aspergillus	16536
p243_blue_D2_pos_186	p243D2	87121	Phoma	16536
p243_blue_D3_pos_21	p243D3	87121	Fusarium	16536
p243_blue_D4_pos_154	p243D4	87121	Uncultured	16536
p243_blue_D5_pos_182	p243D5	87121	Chaetomium	16536
p243_blue_D6_pos_91	p243D6	87121	Cladosporium	16536
p243_blue_D7_pos_150	p243D7	87121	Phoma	16323
p243_blue_E1_pos_53	p243E1	87121	Aspergillus	16572
p243_blue_E2_pos_69	p243E2	87121	Aspergillus	16572
p243_blue_E3_pos_166	p243E3	87121	Cladosporium	16572
p248_red_D2_pos_1316	p248D2	87121	Phoma	16532
p248_red_D4_pos_1284	p248D4	87121	Trichoderma	16572
p248_red_D5_pos_1312	p248D5	87121	Penicillium	16283
p249_blue_D6_pos_1447	p249D6	87121	Unknown	16339
p249_blue_D8_pos_1548	p249D8	87121	Uncultured	16516
p250_green_G10_pos_1792	p250G10	87121	Metarhizium	16516
p250_green_G4_pos_1706	p250G4	87121	Phoma	16323
p251_red_G1_pos_1887	p251G1	87121	Pseudogymnoascus	16516
p252_blue_E11_pos_2172	p252E11	87121	Fusarium	16572
p255_blue_D10_pos_2813	p255D10	87121	Curvularia	16291
p255_blue_D12_pos_2852	p255D12	87121	Pezizaceae	16295
p255_blue_E1_pos_2765	p255E1	87121	Unknown	16556
p255_blue_E2_pos_2781	p255E2	87121	Chaetomium	16556
p256_green_D10_pos_3039	p256D10	87121	Ulocladium	16339
p256_green_D11_pos_3025	p256D11	87121	Epicoccum	16339
p256_green_D8_pos_3130	p256D8	87121	Geomyces	16339
p256_green_D9_pos_3090	p256D9	87121	Alternaria	16339
p256_green_E1_pos_2991	p256E1	87121	Aspergillus	16295
p256_green_E10_pos_2961	p256E10	87121	Myrothecium	16552
p256_green_E2_pos_3007	p256E2	87121	Alternaria	16295
p256_green_E3_pos_3104	p256E3	87121	Unknown	16532
p256_green_E6_pos_2979	p256E6	87121	Trichoderma	16532
p256_green_E7_pos_3080	p256E7	87121	Alternaria	16323
p256_green_E8_pos_3096	p256E8	87121	Aspergillus	16295
p256_green_E9_pos_3100	p256E9	87121	Clonostachys	16572
p243_blue_D10_pos_101	p243D10	87521	Alternaria	12672
p243_blue_D11_pos_87	p243D11	87521	Phoma	12672
p248_red_D3_pos_1151	p248D3	87521	Phoma	12672
p250_green_G5_pos_1595	p250G5	87521	Metarhizium	12672
p250_green_G6_pos_1645	p250G6	87521	Fusarium	12672
p250_green_G7_pos_1647	p250G7	87521	Fusarium	12672
p250_green_H3_pos_1776	p250H3	87569	Unknown	13634
p250_green_H4_pos_1762	p250H4	87569	Alternaria	13634
p256_green_E4_pos_2949	p256E4	88130	Mortierella	17670
p256_green_E5_pos_3009	p256E5	88130	llyonectria	17670
p244_green_A4_pos_337	p244A4	89104	Ascomycota	104860
p243_blue_E7_pos_142	p243E7	89121	Penicillium	17942
p248_red_D6_pos_1221	p248D6	89121	Uncultured	17942
p248_red_D7_pos_1280	p248D7	89121	Penicillium	17942
p248_red_D8_pos_1322	p248D8	89121	Unknown	17942
p249_blue_E4_pos_1367	p249E4	89121	Aspergillus	17942
p250_green_H8_pos_1730	p250H8	89121	Unknown	17942
p245_red_B5_pos_666	p245B5	89441	Alternaria	103903
p245_red_B6_pos_511	p245B6	89441	Aspergillus	103903
p245_red_B7_pos_624	p245B7	89441	Rhizopus	103903
p246_blue_E10_pos_701	p246E10	89441	Aspergillus	103903
p246_blue_E9_pos_840	p246E9	89441	Preussia	103903
p244_green_A10_pos_422	p244A10	90012	Aspergillus	104852
p254_red_A3_pos_2593	p254A3	90704	Rhizopus	103843
p254_red_A4_pos_2597	p254A4	90704	Penicillium	103843
p254_red_A5_pos_2525	p254A5	90704	Dothideales	103843
p247_green_B5_pos_1118	p247B5	91351	Aspergillus	104365
p249_blue_A6_pos_1486	p249A6	91384	Fusarium	19310
p256_green_A10_pos_3134	p256A10	91384	Aspergillus	19310
p256_green_A11_pos_2953	p256A11	91384	Unknown	19310
p256_green_A7_pos_3058	p256A7	91384	Alternaria	19310
p256_green_A8_pos_3106	p256A8	91384	Aspergillus	19310
p256_green_A9_pos_2947	p256A9	91384	Mortierella	19310
p245_red_A8_pos_620	p245A8	91733	Cochliobolus	101433
p250_green_A11_pos_1597	p250A11	92021	Neosartorya	19234
p247_green_B6_pos_963	p247B6	92307	Fusarium	105352
p247_green_B8_pos_953	p247B8	92543	Aspergillus	17958
p258_blue_C2_pos_3526	p258C2	92543	Penicillium	17958
p258_blue_B11_pos_3554	p258B11	92675	Clonostachys	106915
p245_red_A9_pos_461	p245A9	92694	Aureobasidium	106855
p247_green_B10_pos_997	p247B10	92694	Aspergillus	106883
p247_green_B7_pos_1076	p247B7	92694	Penicillium	106935
p258_blue_B10_pos_3483	p258B10	92694	Aspergillus	106901
p258_blue_B8_pos_3439	p258B8	92694	Phoma	106884
p258_blue_B9_pos_3475	p258B9	92694	Penicillium	106885
p255_blue_A4_pos_2823	p255A4	92845	Unknown	17771
p244_green_A11_pos_241	p244A11	93023	Trichoderma	18971
p249_blue_A7_pos_1476	p249A7	93023	Penicillium	18971
p248_red_G9_pos_1342	p248G9	93101	Uncultured	17290
p250_green_A10_pos_1778	p250A10	93101	Phoma	17290
p252_blue_B3_pos_2156	p252B3	93101	Cladorrhinum	17290
p243_blue_A12_pos_95	p243A12	93535	Fusarium	103083
p243_blue_C11_pos_226	p243C11	93535	Fusarium	103083
p243_blue_C3_pos_222	p243C3	93535	Penicillium	103083
p243_blue_C9_pos_37	p243C9	93535	Metarhizium	103083
p252_blue_B2_pos_2079	p252B2	94103	Penicillium	18564
p247_green_B4_pos_1017	p247B4	94303	Penicillium	105335
p254_red_A2_pos_2694	p254A2	94303	Uncultured	105335
p247_green_B3_pos_1026	p247B3	94521	Plectosphaerella	17174
p249_blue_A5_pos_1395	p249A5	94521	Cladosporium	17174
p249_blue_A8_pos_1524	p249A8	94521	Penicillium	17174
p250_green_A6_pos_1712	p250A6	94521	Aspergillus	17174
p250_green_A7_pos_1702	p250A7	94521	Gibberella	17174
p250_green_A8_pos_1750	p250A8	94521	Penicillium	17174
p250_green_A9_pos_1591	p250A9	94521	Cladosporium	17174
p255_blue_A5_pos_2751	p255A5	94521	Alternaria	17174
p255_blue_A6_pos_2842	p255A6	94521	Unknown	17174
p256_green_A3_pos_3045	p256A3	94526	Unknown	11712
p248_red_A4_pos_1241	p248A4	94538	Fusarium	15801
p250_green_A3_pos_1689	p250A3	94538	Humicola	15801
p256_green_A4_pos_3049	p256A4	94538	Aspergillus	15801
p256_green_A5_pos_2977	p256A5	94538	Humicola	15801
p258_blue_A11_pos_3405	p258A11	94550	Humicola	106055
p258_blue_A12_pos_3485	p258A12	94550	Unknown	106055
p258_blue_B1_pos_3433	p258B1	94550	Myceliophthora	106055
p258_blue_B2_pos_3435	p258B2	94550	Leptosphaerulina	106055
p258_blue_B3_pos_3512	p258B3	94550	Unknown	106055
p258_blue_B4_pos_3503	p258B4	94550	Aspergillus	106055
p247_green_B9_pos_989	p247B9	94710	Trichoderma	12759
p255_blue_A2_pos_2920	p255A2	94710	Cladosporium	12759
p255_blue_A3_pos_2819	p255A3	94954	Unknown	17285
p258_blue_B6_pos_3449	p258B6	95033	Penicillium	106093
p249_blue_A9_pos_1365	p249A9	95123	Fusarium	16118
p250_green_A4_pos_1693	p250A4	95123	Pezizomycotina	16111
p250_green_A5_pos_1621	p250A5	95123	Paecilomyces	16110
p256_green_A6_pos_3068	p256A6	95123	Penicillium	16118
p256_green_A2_pos_3146	p256A2	95368	Bartalinia	11427
p258_blue_A3_pos_3497	p258A3	95628	Aspergillus	105598
p258_blue_A4_pos_3501	p258A4	95628	Hormonema	105598
p258_blue_A5_pos_3429	p258A5	95628	Chaetomium	105598
p258_blue_A6_pos_3520	p258A6	95628	Aspergillus	105598
p258_blue_A7_pos_3510	p258A7	95628	Penicillium	105598
p258_blue_A8_pos_3558	p258A8	95628	Aspergillus	105598
p258_blue_A9_pos_3399	p258A9	95628	Curvularia	105598
p248_red_A5_pos_1169	p248A5	95831	Penicillium	11554
p250_green_A2_pos_1790	p250A2	95831	Uncultured	11554
p252_blue_B1_pos_2077	p252B1	95831	Emericella	11554
p250_green_D4_pos_1736	p250D4	96744	Aspergillus	11488
p252_blue_B11_pos_2198	p252B11	96744	Penicillium	11488
p252_blue_B12_pos_2254	p252B12	96744	Purpureocillium	11488
p255_blue_B4_pos_2825	p255B4	96744	Fusarium	11488
p253_green_B10_pos_2353	p253B10	97007	Penicillium	105743
p254_red_F4_pos_2612	p254F4	97007	Unknown	105743
p254_red_F5_pos_2567	p254F5	97007	Uncultured	105743
p254_red_F6_pos_2684	p254F6	97007	Penicillium	105743
p256_green_F12_pos_3053	p256F12	97060	Unknown	14090
p245_red_D4_pos_606	p245D4	97124	Dothiora	19974
p243_blue_D8_pos_192	p243D8	97214	Aspergillus	104184
p244_green_D6_pos_317	p244D6	97214	Uncultured	104184
p246_blue_F1_pos_854	p246F1	97214	Unknown	104184
p246_blue_F10_pos_856	p246F10	97214	Trichoderma	104184
p246_blue_F11_pos_862	p246F11	97214	Penicillium	104184
p246_blue_F2_pos_735	p246F2	97214	Penicillium	104184
p246_blue_F3_pos_878	p246F3	97214	Chaetomium	104184
p246_blue_F4_pos_804	p246F4	97214	Penicillium	104184
p246_blue_F5_pos_759	p246F5	97214	Unknown	104184
p246_blue_F6_pos_876	p246F6	97214	Truncatella	104184
p246_blue_F8_pos_707	p246F8	97214	Uncultured	104184
p246_blue_F9_pos_902	p246F9	97214	Penicillium	104184
p248_red_E11_pos_1268	p248E11	97225	Mucoraceae	11659
p249_blue_F1_pos_1532	p249F1	97225	Penicillium	11659
p252_blue_F4_pos_2160	p252F4	97225	Pleosporales	11659
p252_blue_F5_pos_2115	p252F5	97225	Clonostachys	11659
p252_blue_F6_pos_2232	p252F6	97225	Acremonium	11659
p256_green_F11_pos_3122	p256F11	97225	Penicillium	11659
p243_blue_F12_pos_115	p243F12	97330	Unknown	16463
p252_blue_F10_pos_2212	p252F10	97330	Penicillium	16463
p243_blue_G3_pos_190	p243G3	97368	Purpureocillium	16074
p252_blue_F12_pos_2149	p252F12	97391	Penicillium	12246
p255_blue_F5_pos_2793	p255F5	97457	Cladosporium	12981
p243_blue_G2_pos_109	p243G2	97498	Absidia	13035
p253_green_B9_pos_2345	p253B9	97498	Unknown	105645
p254_red_F10_pos_2664	p254F10	97498	Penicillium	105645
p254_red_F11_pos_2670	p254F11	97498	Penicillium	105645
p254_red_F12_pos_2601	p254F12	97498	Unknown	105645
p254_red_F9_pos_2710	p254F9	97498	Clonostachys	105645
p254_red_G1_pos_2565	p254G1	97498	Cladosporium	105645
p254_red_G2_pos_2595	p254G2	97498	Trichoderma	105645
p256_green_F10_pos_3116	p256F10	97498	Clonostachys	13035
p248_red_E12_pos_1207	p248E12	97523	Penicillium	16712
p245_red_C10_pos_535	p245C10	97701	Penicillium	104536
p245_red_C11_pos_678	p245C11	97701	Myrothecium	104536
p245_red_C12_pos_483	p245C12	97701	Alternaria	104536
p245_red_D1_pos_680	p245D1	97701	Chaetomium	104536
p245_red_D3_pos_473	p245D3	97701	Fusarium	104536
p243_blue_G12_pos_55	p243G12	98004	Penicillium	17530
p249_blue_H3_pos_1550	p249H3	98072	Penicillium	17461
p249_blue_H7_pos_1391	p249H7	98072	Penicillium	17461
p249_blue_H8_pos_1504	p249H8	98072	Penicillium	17461
p252_blue_H2_pos_2162	p252H2	98072	Trichoderma	17461
p252_blue_H3_pos_2228	p252H3	98072	Penicillium	17461
p252_blue_H4_pos_2214	p252H4	98072	Penicillium	17461
p243_blue_G11_pos_144	p243G11	98075	Clonostachys	17518
p243_blue_G10_pos_210	p243G10	98103	Beauveria	17627
p243_blue_G9_pos_212	p243G9	98103	Beauveria	17627
p243_blue_G8_pos_25	p243G8	98235	Penicillium	17643
p248_red_H1_pos_1197	p248H1	98329	Penicillium	12989
p248_red_H2_pos_1258	p248H2	98329	Unknown	12989
p249_blue_G5_pos_1369	p249G5	98329	Talaromyces	12989
p252_blue_H5_pos_2051	p252H5	98329	Cladosporium	12989
p252_blue_H6_pos_2131	p252H6	98329	Penicillium	12989
p247_green_H8_pos_1052	p247H8	98406	Trichoderma	104124
p244_green_A9_pos_235	p244A9	98501	Cylindrocarpon	12988
p255_blue_G2_pos_2821	p255G2	98831	Penicillium	17534
p255_blue_G3_pos_2902	p255G3	99004	Aspergillus	13243
p252_blue_H1_pos_2101	p252H1	99156	Penicillium	17929
p246_blue_H7_pos_713	p246H7	99166	Unknown	104059
p253_green_H7_pos_2295	p253H7	99205	Mucor	105944
p247_green_A10_pos_1100	p247A10	99508	Cladosporium	103468
p244_green_A1_pos_444	p244A1	99714	Trichoderma	105747
p244_green_A2_pos_434	p244A2	99714	Trichoderma	105748
p246_blue_D4_pos_832	p246D4	99714	Uncultured	105747
p247_green_A11_pos_919	p247A11	99714	Trichoderma	105747
p244_green_C9_pos_263	p244C9		Geomyces	18694
p245_red_D2_pos_638	p245D2		Alternaria	104536
p249_blue_D2_pos_1542	p249D2		Fusarium	12563
p249_blue_G9_pos_1568	p249G9		Unknown	18702
p252_blue_A3_pos_2141	p252A3		Cladosporium	10553
p252_blue_A4_pos_2145	p252A4		Aspergillus	10553
p252_blue_A6_pos_2164	p252A6		Penicillium	11027
p252_blue_A9_pos_2043	p252A9		Curvularia	11082
